# Supplementary material for: HPV-16, HPV-58, and HPV-33 are the most carcinogenic HPV genotypes in Southwestern China and their viral loads are associated with severity of premalignant lesions in the cervix
Source: Virol J. 2018 May 25;15:94. doi: 10.1186/s12985-018-1003-x (PMC5970451; doi:10.1186/s12985-018-1003-x)
Supplement: Supplementary file 1 — Table S1. Original data of final diagnoses and quantitative PCR identification. (XLS 902 kb) [file 12985_2018_1003_MOESM1_ESM.xls]

## Sheet: Data
			CT value
Order	Number	Year	HPV-16	HPV-18	HPV-31	HPV-33	HPV-35	HPV-39	HPV-45	HPV-51	HPV-52	HPV-56	HPV-58	HPV-59	HPV-68	Referance	Final diagnosis
1	HPV2013-1	25									29.19		21.56	22.8		23.12	cervical polyp with active proliferation of lymph and stromal cells
2	HPV2013-2	36															normal cervix
3	HPV2013-3	26															normal cervix
4	HPV2013-4	26															normal cervix
5	HPV2013-5	46															normal cervix
6	HPV2013-6	37															normal cervix
7	HPV2013-7	51															normal cervix
8	HPV2013-8	26					25.71				30.7					23.2	normal cervix
9	HPV2013-9	41													30.84	21	CINⅠ
10	HPV2013-10	47															cervical hypertrophy and erosion
11	HPV2013-11	35															CINⅠ
12	HPV2013-12	50															normal cervix
13	HPV2013-13	30															chronic cervicitis
14	HPV2013-14	40															chronic cervicitis
15	HPV2013-15	40															chronic cervicitis
16	HPV2013-16	36											24.47			26	CINⅡ
17	HPV2013-17	29															normal cervix
18	HPV2013-18	26															cervical erosion
19	HPV2013-19	28															normal cervix
20	HPV2013-20	28															normal cervix
21	HPV2013-21	42									16.94					22.3	CINⅠ
22	HPV2013-22	27			30.1					28.07			26			23.41	CINⅡ-Ⅲ
23	HPV2013-23	43															necrosis
24	HPV2013-24	49											22.34			23.59	reexamination after conization treatment
25	HPV2013-25	56															cervical cancer, reexamination after operation
26	HPV2013-26	21					28.22			33						24.38	normal cervix
27	HPV2013-27	33	31.34	21.1												24.17	normal cervix
28	HPV2013-28	23															condyloma acuminatum
29	HPV2013-29	31	37											19.7		24.97	normal cervix
30	HPV2013-30	43						29.49			28.71					23.13	normal cervix
31	HPV2013-31	51															normal cervix
32	HPV2013-32	28		30.77									33.11			22.63	normal cervix
33	HPV2013-33	34															CINⅢ
34	HPV2013-34	24															normal cervix
35	HPV2013-35	30	20.72													23.95	CINⅢ and gland involved
36	HPV2013-36	33															chronic cervicitis
37	HPV2013-37	35															normal cervix
38	HPV2013-38	27															normal cervix
39	HPV2013-39	37															cervical erosion
40	HPV2013-40	47												20.69		23.2	CINⅠ
41	HPV2013-41	37												33.61		24.45	normal cervix
42	HPV2013-42	40															normal cervix
43	HPV2013-43	23															normal cervix
44	HPV2013-44	45						29.14								21.5	normal cervix
45	HPV2013-45	40															cervical erosion
46	HPV2013-46	47															severe cervical erosion
47	HPV2013-47	44															normal cervix
48	HPV2013-48	31															normal cervix
49	HPV2013-49	45										31.57				20.78	normal cervix
50	HPV2013-50	37															CINⅢ
51	HPV2013-51	28	25.27													19.68	cervicitis with squamous metaplasia
52	HPV2013-52	32															CINⅠ
53	HPV2013-53	41	21.17													24	CINⅡ
54	HPV2013-54	21															cervical erosion
55	HPV2013-55	26									31.94					23.62	ASCUS, after operation
56	HPV2013-56	31															normal cervix
57	HPV2013-57	38										19.18				22.6	normal cervix
58	HPV2013-58	40															normal cervix
59	HPV2013-59	43															normal cervix
60	HPV2013-60	43															cervicitis, reexamination after operation
61	HPV2013-61	40				31.47										21.75	cervicitis with squamous metaplasia
62	HPV2013-62	46															normal cervix
63	HPV2013-63	27															normal cervix
64	HPV2013-64	23											28.62			22.82	moderate cervical erosion
65	HPV2013-65	46															cervical erosion
66	HPV2013-66	45															moderate cervical erosion
67	HPV2013-67	37															normal cervix
68	HPV2013-68	28									36.55		18.6			22.04	normal cervix
69	HPV2013-69	32	21.89			27.21				24.04						22.44	cervical erosion
70	HPV2013-70	25															normal cervix
71	HPV2013-71	31			26											21.8	cervical polyp
72	HPV2013-72	49															cervical hypertrophy and erosion
73	HPV2013-73	40											26.45			23.38	CINⅡ-Ⅲ
74	HPV2013-74	26															normal cervix
75	HPV2013-75	38				25										23.46	CINⅠ
76	HPV2013-76	40															normal cervix
77	HPV2013-77	30															normal cervix
78	HPV2013-78	32															chronic cervicitis
79	HPV2013-79	58		23						20.18						22.72	Condyloma acuminatum
80	HPV2013-80	33									35					22.12	CINⅢ, reexamination after operation
81	HPV2013-81	33															normal cervix
82	HPV2013-82	42															normal cervix
83	HPV2013-83	50															normal cervix
84	HPV2013-84	30															normal cervix
85	HPV2013-85	51															chronic cervicitis
86	HPV2013-86	47															severe cervicitis
87	HPV2013-87	33									36					22.28	CINⅠ
88	HPV2013-88	25															ASCUS, after operation
89	HPV2013-89	39									29.2					21	condyloma acuminatum, epitheliomatous hyperplasia with koilocytosis in the upper epidermis
90	HPV2013-90	22									23					22.47	CINⅢ
91	HPV2013-91	46															CINⅢ
92	HPV2013-92	40															normal cervix
93	HPV2013-93	43	19.53													23.79	cervical cancer
94	HPV2013-94	56															cervical cancer, reexamination after operation
95	HPV2013-95	46															normal cervix
96	HPV2013-96	18	22.82											31.87		22.93	normal cervix
97	HPV2013-97	43															cervical erosion
98	HPV2013-98	50															CINⅠ
99	HPV2013-99	42															normal cervix
100	HPV2013-100	59															normal cervix
101	HPV2013-101	31															normal cervix
102	HPV2013-102	45															chronic cervicitis
103	HPV2013-103	29															normal cervix
104	HPV2013-104	40															normal cervix
105	HPV2013-105	40															chronic cervicitis
106	HPV2013-106	42															normal cervix
107	HPV2013-107	61															cervical cancer, reexamination after operation
108	HPV2013-108	30															normal cervix
109	HPV2013-109	44															chronic cervicitis
110	HPV2013-110	36															reexamination after conization treatment
111	HPV2013-111	35															normal cervix
112	HPV2013-112	27															normal cervix
113	HPV2013-113	21															normal cervix
114	HPV2013-114	32															normal cervix
115	HPV2013-115	38															normal cervix
116	HPV2013-116	41															normal cervix
117	HPV2013-117	24															vaginitis
118	HPV2013-118	41															normal cervix
119	HPV2013-119	27															normal cervix
120	HPV2013-120	35															normal cervix
121	HPV2013-121	42															normal cervix
122	HPV2013-122	46	30.66													23	chronic cervicitis
123	HPV2013-123	43															normal cervix
124	HPV2013-124	26										16.94	18.14			22.41	CINⅡ-Ⅲ
125	HPV2013-125	42				20.35										22.74	CINⅢ
126	HPV2013-126	29															normal cervix
127	HPV2013-127	83															normal cervix
128	HPV2013-128	49						32			23.54				29.2	23.48	normal cervix
129	HPV2013-129	27															normal cervix
130	HPV2013-130	37									25					21.84	normal cervix
131	HPV2013-131	31															normal cervix
132	HPV2013-132	37															normal cervix
133	HPV2013-133	31															normal cervix
134	HPV2013-134	43															cervical cancer, reexamination after operation
135	HPV2013-135	46										20.3				22.71	CINⅠ
136	HPV2013-136	44															CINⅢ, reexamination after operation
137	HPV2013-137	43									31.72					25	normal cervix
138	HPV2013-138	38															normal cervix
139	HPV2013-139	43			27.07											22	hyperplasia and nabothian cysts
140	HPV2013-140	24											21.54			20.7	hyperplasia
141	HPV2013-141	21											26.92			24.51	normal cervix
142	HPV2013-142	41										22.86				23.36	CINⅢ
143	HPV2013-143	41															CINⅢ
144	HPV2013-144	40	28.61													24	normal cervix
145	HPV2013-145	58															condyloma acuminatum
146	HPV2013-146	44															normal cervix
147	HPV2013-147	34															cervicitis with squamous metaplasia
148	HPV2014-1	56															normal cervix
149	HPV2014-2	34															chronic cervicitis
150	HPV2014-3	28											25.84			26.5	normal cervix
151	HPV2014-4	37			23.68											20.71	normal cervix
152	HPV2014-5	38															CINⅢ
153	HPV2014-6	47	27.29													23.49	normal cervix
154	HPV2014-7	32	21.14													25.07	chronic cervicitis
155	HPV2014-8	29															normal cervix
156	HPV2014-9	39															CINⅢ
157	HPV2014-10	44															chronic cervicitis
158	HPV2014-11	51															normal cervix
159	HPV2014-12	35															ASCUS, reexamination
160	HPV2014-13	41															CINⅡ-Ⅲ
161	HPV2014-14	46															reexamination after operation on cervical cancer
162	HPV2014-15	39															reexamination after operation on cervical cancer
163	HPV2014-16	51															normal cervix
164	HPV2014-17	38															cervical erosion
165	HPV2014-18	45															CINⅠ
166	HPV2014-19	45															normal cervix
167	HPV2014-20	39						19.13					34.71		26.96	23.76	normal cervix
168	HPV2014-21	39															normal cervix
169	HPV2014-22	40															bleeding
170	HPV2014-23	26															normal cervix
171	HPV2014-24	22															normal cervix
172	HPV2014-25	38	24			23.28										21.74	normal cervix
173	HPV2014-26	20															severe cervical erosion
174	HPV2014-27	26															CINⅠ
175	HPV2014-28	21															normal cervix
176	HPV2014-29	31															normal cervix
177	HPV2014-30	38															normal cervix
178	HPV2014-31	38															CINⅠ
179	HPV2014-32	43															severe cervical erosion
180	HPV2014-33	59			31.76											20.98	chronic cervicitis
181	HPV2014-34	35															normal cervix
182	HPV2014-35	40															normal cervix
183	HPV2014-36	50															CINⅡ
184	HPV2014-37	27															cervical erosion
185	HPV2014-38	29	26.19													23.81	ASCUS, reexamination
186	HPV2014-39	40															normal cervix
187	HPV2014-40	41															CINⅡ-Ⅲ
188	HPV2014-41	47								23.68						21.36	normal cervix
189	HPV2014-42	41											20.25			23.032	CINⅡ-Ⅲ
190	HPV2014-43	24						29.55								23.08	hyperplasia with koilocytosis in the upper epidermis
191	HPV2014-44	49	26.27													20.38	CINⅡ, gland involved
192	HPV2014-45	28															normal cervix
193	HPV2014-46	39				20.62		36.14								23.08	chronic cervicitis
194	HPV2014-47	49				28.22										23.61	cervicitis with koilocytosis in the upper epidermis
195	HPV2014-48	40															chronic cervicitis
196	HPV2014-49	34															mild cervical erosion, cervical hypertrophy
197	HPV2014-50	47															normal cervix
198	HPV2014-51	50															ASC-US/H
199	HPV2014-52	33															cervical hypertrophy, erosion and polyps
200	HPV2014-53	26	33.91													21.45	cervical erosion
201	HPV2014-54	32															bleeding
202	HPV2014-55	27															normal cervix
203	HPV2014-56	41															CINⅡ, gland involved, after conization treatment
204	HPV2014-57	50											22.9			19.75	CINⅠ
205	HPV2014-58	38															normal cervix
206	HPV2014-59	40															after operation
207	HPV2014-60	44															normal cervix
208	HPV2014-61	24	27.72													23.84	normal cervix
209	HPV2014-62	36							31.13	25.9	23.5		21.09			20.66	CINⅠ
210	HPV2014-63	31															after leep operation, 2 years ago
211	HPV2014-64	39															CINⅠ
212	HPV2014-65	45															chronic cervicitis
213	HPV2014-66	30															smooth cervix
214	HPV2014-67	26															CINⅠ
215	HPV2014-68	30															normal cervix
216	HPV2014-69	51															normal cervix
217	HPV2014-70	55															smooth cervix
218	HPV2014-71	49															cervical hypertrophy, erosion and nabothian cysts
219	HPV2014-72	29															CINⅠ
220	HPV2014-73	48															smooth cervix
221	HPV2014-74	52															smooth cervix
222	HPV2014-75	49															CINⅢ, after operation
223	HPV2014-76	28								36.69						25.84	cervical erosion
224	HPV2014-77	48	23.31							23.91						22.35	CINⅠ
225	HPV2014-78	32															reexamination after operation on cervical cancer
226	HPV2014-79	32															normal cervix
227	HPV2014-80	44	18.11													21.37	CINⅡ-Ⅲ, gland involved
228	HPV2014-81	45															chronic cervicitis
229	HPV2014-82	40								30.83						23.31	normal cervix
230	HPV2014-83	37															CINⅠ
231	HPV2014-84	44															normal cervix
232	HPV2014-85	71								32.65						23.79	normal cervix
233	HPV2014-86	39															bleeding
234	HPV2014-87	33															chronic cervicitis
235	HPV2014-88	52															normal cervix
236	HPV2014-89	40											25			22.65	ASCUS, reexamination
237	HPV2014-90	39															normal cervix
238	HPV2014-91	45															cervical hypertrophy
239	HPV2014-92	27					30.57									24.93	normal cervix
240	HPV2014-93	36											23.49			23.14	normal cervix
241	HPV2014-94	46	19.67													22.15	CINⅢ
242	HPV2014-95	40	22.11													23.64	normal cervix
243	HPV2014-96	43															chronic cervicitis
244	HPV2014-97	40															CINⅠ
245	HPV2014-98	40															CINⅠ
246	HPV2014-99	37															CINⅠ
247	HPV2014-100	45															normal cervix
248	HPV2014-101	28	27.65													23	normal cervix
249	HPV2014-102	44						28.12						31.96		23.78	CINⅠ
250	HPV2014-103	41				29.38										22.11	CINⅡ-Ⅲ
251	HPV2014-104	46															chronic cervicitis
252	HPV2014-105	40															chronic cervicitis
253	HPV2014-106	30															cervicitis and erosion
254	HPV2014-107	26															normal cervix
255	HPV2014-108	28									24.32					25.18	normal cervix
256	HPV2014-109	46															cervicitis and erosion
257	HPV2014-110	37															normal cervix
258	HPV2014-111	41															cervical hypertrophy
259	HPV2014-112	46															CINⅠ
260	HPV2014-113	26	15													21.9	CINⅠ
261	HPV2014-114	25									21.69					24.59	normal cervix
262	HPV2014-115	48			26.2											23.93	normal cervix
263	HPV2014-116	60															normal cervix
264	HPV2014-117	41							21.19							24.3	CINⅠ
265	HPV2014-118	47									30.93					21.89	ASCUS, reexamination
266	HPV2014-119	24	24.44													23.48	CINⅠ
267	HPV2014-120	25															cervical erosion
268	HPV2014-121	37															normal cervix
269	HPV2014-122	42															cervical erosion
270	HPV2014-123	37															chronic cervicitis
271	HPV2014-124	33															CINⅢ, after operation
272	HPV2014-125	42															chronic cervicitis
273	HPV2014-126	39															chronic cervicitis
274	HPV2014-127	40															normal cervix
275	HPV2014-128	47										24.63			28	26.52	normal cervix
276	HPV2014-129	45	20.9													23.33	normal cervix
277	HPV2014-130	39															CINⅡ
278	HPV2014-131	28															normal cervix
279	HPV2014-132	24											20.16			24.12	cervical erosion
280	HPV2014-133	25	25.31													27.37	CINⅠ
281	HPV2014-134	32															cervical erosion
282	HPV2014-135	22															chronic cervicitis
283	HPV2014-136	37															normal cervix
284	HPV2014-137	35	26.88													23.86	CINⅡ, gland involved
285	HPV2014-138	36															normal cervix
286	HPV2014-139	43															normal cervix
287	HPV2014-140	41									24.52					21.7	normal cervix
288	HPV2014-141	59															normal cervix
289	HPV2014-142	37															normal cervix
290	HPV2014-143	47											15.83			12.84	CINⅡ, with koilocytosis in the upper epidermis
291	HPV2014-144	69									15.23					12.9	partial CINⅡ, with koilocytosis in the upper epidermis
292	HPV2014-145	48	11.65													12.18	CINⅡ-Ⅲ, gland involved
293	HPV2014-146	39										11.5				12.88	cervicitis and erosion
294	HPV2014-147	33					12.62									14.39	inflammatory cell infiltration
295	HPV2014-148	42															normal cervix
296	HPV2014-149	45											17.09			10.87	CINⅠ
297	HPV2014-150	37															chronic cervicitis
298	HPV2014-151	35															normal cervix
299	HPV2014-152	45								19.53				20.75		12	CINⅡ
300	HPV2014-153	29															normal cervix
301	HPV2014-154	44												33.65		23.48	normal cervix
302	HPV2014-155	39									33.9		20.4			24.12	ASCUS, reexamination
303	HPV2014-156	48															chronic cervicitis
304	HPV2014-157	45															normal cervix
305	HPV2014-158	48															chronic cervicitis
306	HPV2014-159	49															chronic cervicitis
307	HPV2014-160	36															cervical erosion
308	HPV2014-161	42											23.37			23	normal cervix
309	HPV2014-162	51									33.78				32	24.44	cervical squamous cell carcinoma
310	HPV2014-163	37	18.52													21.24	partial CINⅢ, gland involved
311	HPV2014-164	28															normal cervix
312	HPV2014-165	39															normal cervix
313	HPV2014-166	34				27.65					29.51					24.66	CINⅡ-Ⅲ, gland involved
314	HPV2014-167	22	25.43							21.32						24.31	vaginitis, CINⅡ
315	HPV2014-168	46															chronic cervicitis
316	HPV2014-169	44															chronic cervicitis
317	HPV2014-170	32															chronic cervicitis
318	HPV2014-171	36															cervical hypertrophy
319	HPV2014-172	23															normal cervix
320	HPV2014-173	23															normal cervix
321	HPV2014-174	27	32.17													26	chronic cervicitis
322	HPV2014-175	34															vaginitis
323	HPV2014-176	23															normal cervix
324	HPV2014-177	40															chronic cervicitis
325	HPV2014-178	32								29.41						23.71	normal cervix
326	HPV2014-179	38															CINⅢ
327	HPV2014-180	41								20.9			25.52			22.4	cervicitis and erosion, CINⅠ
328	HPV2014-181	31															ASCUS, after operation
329	HPV2014-182	28															cervical erosion
330	HPV2014-183	42															normal cervix
331	HPV2014-184	49															normal cervix
332	HPV2014-185	38															normal cervix
333	HPV2014-186	24															cervicitis and erosion
334	HPV2014-187	50															normal cervix
335	HPV2014-188	24						31.62								24.19	normal cervix
336	HPV2014-189	57															CINⅡ-Ⅲ
337	HPV2014-190	32	23.15													20	normal cervix
338	HPV2014-191	48															chronic cervicitis
339	HPV2014-192	38															ASCUS, after operation
340	HPV2014-193	39															CINⅠ
341	HPV2014-194	27															cervical erosion
342	HPV2014-195	35															normal cervix
343	HPV2014-196	32										24.2				25.38	normal cervix
344	HPV2014-197	50															normal cervix
345	HPV2014-198	30															normal cervix
346	HPV2014-199	41									29.65					22.65	cervicitis with koilocytosis in the upper epidermis
347	HPV2014-200	38															chronic cervicitis
348	HPV2014-201	49				17.82										21.66	CINⅡ
349	HPV2014-202	50															CINⅡ, after operation
350	HPV2014-203	36															vaginitis
351	HPV2014-204	39															reexamination after operation on cervical cancer
352	HPV2014-205	45		25.37			34.21									23.43	CINⅡ-Ⅲ
353	HPV2014-206	42		29.26												21	severe cervical erosion
354	HPV2014-207	43															CINⅠ
355	HPV2014-208	51	25.15										34			21	CINⅡ
356	HPV2014-209	45															chronic cervicitis
357	HPV2014-210	34															normal cervix
358	HPV2014-211	45															mild cervical erosion
359	HPV2014-212	40															normal cervix
360	HPV2014-213	36															normal cervix
361	HPV2014-214	43															normal cervix
362	HPV2014-215	22								19.57						21	normal cervix
363	HPV2014-216	28											23.7			21.45	cervical erosion
364	HPV2014-217	35															normal cervix
365	HPV2014-218	51									25.33					21.39	normal cervix
366	HPV2014-219	43															normal cervix
367	HPV2014-220	19															normal cervix
368	HPV2014-221	39											26.46			22.44	CINⅡ-Ⅲ
369	HPV2014-222	49															normal cervix
370	HPV2014-223	37															CINⅠ
371	HPV2014-224	37															after leep operation
372	HPV2014-225	44															reexamination after operation on cervical cancer
373	HPV2014-226	46															normal cervix
374	HPV2014-227	36															normal cervix
375	HPV2014-228	26															chronic cervicitis
376	HPV2014-229	38	26													22.94	normal cervix
377	HPV2014-230	29															normal cervix
378	HPV2014-231	43															chronic cervicitis
379	HPV2014-232	42															normal cervix
380	HPV2014-233	47															reexamination after operation on cervical cancer			CK
381	HPV2014-234	26															normal cervix
382	HPV2014-235	46											25.6			22.58	ASCUS, after operation
383	HPV2014-236	40				26.12										20.44	CINⅢ
384	HPV2014-237	57															normal cervix
385	HPV2014-238	55															normal cervix
386	HPV2014-239	44											16.14			20	CINⅡ-Ⅲ, gland involved
387	HPV2014-240	43															normal cervix
388	HPV2014-241	41								36						22	CINⅠ
389	HPV2014-242	18	16.41					14.85								22.32	normal cervix
390	HPV2014-243	49				27.67					29.32					22.73	CINⅡ
391	HPV2014-244	40															CINⅠ
392	HPV2014-245	42															contact bleeding
393	HPV2014-246	24															contact bleeding
394	HPV2014-247	55															normal cervix
395	HPV2014-248	57															normal cervix
396	HPV2014-249	48															normal cervix
397	HPV2014-250	47															normal cervix
398	HPV2014-251	48															cervicitis with squamous metaplasia
399	HPV2014-252	43															normal cervix
400	HPV2014-253	46															normal cervix
401	HPV2014-254	42															reexamination after operation on cervical cancer
402	HPV2014-255	20															CINⅠ
403	HPV2014-256	43															nabothian cysts
404	HPV2014-257	29															normal cervix
405	HPV2014-258	26	23.23													23.61	CINⅢ
406	HPV2014-259	40															ASCUS, after operation
407	HPV2014-260	18											23.9			24.85	normal cervix
408	HPV2014-261	38									31.34					25.22	chronic cervicitis
409	HPV2014-262	42															normal cervix
410	HPV2014-263	39															normal cervix
411	HPV2014-264	41						24.61								21.55	chronic cervicitis
412	HPV2014-265	47															normal cervix
413	HPV2014-266	47	25													22.88	normal cervix
414	HPV2014-267	26															normal cervix
415	HPV2014-268	33															CINⅡ
416	HPV2014-269	45															CINⅠ
417	HPV2014-270	39		27.69												19.87	cervicitis and erosion
418	HPV2014-271	39															normal cervix
419	HPV2014-272	37								33.19						21.88	normal cervix
420	HPV2014-273	40															normal cervix
421	HPV2014-274	23															cervical erosion
422	HPV2014-275	44	26.66										19.07			21.06	cervicitis and erosion, with polyp
423	HPV2014-276	37															CINⅠ
424	HPV2014-277	26															cervical erosion
425	HPV2014-278	33															normal cervix
426	HPV2014-279	33															normal cervix
427	HPV2014-280	40															normal cervix
428	HPV2014-281	38															cervical erosion
429	HPV2014-282	44									28.87					23.24	mild cervical erosion
430	HPV2014-283	32					33.45									23.55	CINⅡ
431	HPV2014-284	54															normal cervix
432	HPV2014-285	45															chronic cervicitis
433	HPV2014-286	21															chronic cervicitis
434	HPV2014-287	40															normal cervix
435	HPV2014-288	39															normal cervix
436	HPV2014-289	30															cervical erosion
437	HPV2014-290	42															normal cervix
438	HPV2014-291	41															normal cervix
439	HPV2014-292	48											22.13			22.34	CINⅠ, erosion and bleeding
440	HPV2014-293	42															chronic cervicitis
441	HPV2014-294	57									20.37					21	normal cervix
442	HPV2014-295	30					22.44	22.95							30.36	21.61	CINⅠ
443	HPV2014-296	44															normal cervix
444	HPV2014-297	38															normal cervix
445	HPV2014-298	52															normal cervix
446	HPV2014-299	60											31.1			21.63	cervicitis and erosion, with koilocytosis in the upper epidermis
447	HPV2014-300	42															normal cervix
448	HPV2014-301	55	18										19.8			21.75	normal cervix
449	HPV2014-302	41															normal cervix
450	HPV2014-303	38															chronic cervicitis
451	HPV2014-304	52															reexamination after operation on cervical cancer
452	HPV2014-305	48									34.7					23.27	CINⅡ
453	HPV2014-306	39															CINⅠ
454	HPV2014-307	29															normal cervix
455	HPV2014-308	29	28													24	normal cervix
456	HPV2014-309	55									28.66		17.5			19.88	normal cervix
457	HPV2014-310	23															normal cervix
458	HPV2014-311	42											23.74			22.78	hyperplasia, with koilocytosis in the upper epidermis
459	HPV2014-312	39															normal cervix
460	HPV2014-313	41	19													21.11	chronic cervicitis
461	HPV2014-314	39															normal cervix
462	HPV2014-315	36									19.24					20.26	CINⅢ
463	HPV2014-316	31	18.08													21.46	CINⅡ-Ⅲ
464	HPV2014-317	46															CINⅠ
465	HPV2014-318	49									26.5					23.25	normal cervix
466	HPV2014-319	29															normal cervix
467	HPV2014-320	40															normal cervix
468	HPV2014-321	48											27.6			22.1	cervical squamous cell carcinoma
469	HPV2014-322	24															normal cervix
470	HPV2014-323	40															normal cervix
471	HPV2014-324	45															normal cervix
472	HPV2014-325	32															normal cervix
473	HPV2014-326	32											23.62			23.41	normal cervix
474	HPV2014-327	65															CINⅠ
475	HPV2014-328	47									25.74					22.51	CINⅠ
476	HPV2014-329	41	26.28									31.05				22.42	normal cervix
477	HPV2014-330	34															cervical erosion
478	HPV2014-331	30															chronic cervicitis
479	HPV2014-332	28															normal cervix
480	HPV2014-333	46															normal cervix
481	HPV2014-334	32															normal cervix
482	HPV2014-335	33															CINⅡ
483	HPV2014-336	38	22.41													23.78	CINⅢ
484	HPV2015-1	42															hyperplasia
485	HPV2015-2	24															normal cervix
486	HPV2015-3	33															normal cervix
487	HPV2015-4	74															normal cervix
488	HPV2015-5	38															normal cervix
489	HPV2015-6	38															nabothian cysts
490	HPV2015-7	66											24.83			24.6	normal cervix
491	HPV2015-8	21															hyperplasia
492	HPV2015-9	40			26											23.81	cervical erosion
493	HPV2015-10	49											27.48			21.38	cervicitis with koilocytosis in the upper epidermis
494	HPV2015-11	43															normal cervix
495	HPV2015-12	42	21.9													25.52	chronic cervicitis
496	HPV2015-13	44															CINⅡ, after operation
497	HPV2015-14	47															normal cervix
498	HPV2015-15	49															normal cervix
499	HPV2015-16	32											23.76			24.58	normal cervix
500	HPV2015-17	19															cervical erosion, contact bleeding
501	HPV2015-18	41															chronic cervicitis
502	HPV2015-19	30															normal cervix
503	HPV2015-20	43															normal cervix
504	HPV2015-21	44															normal cervix
505	HPV2015-22	23															normal cervix
506	HPV2015-23	52					34.21									23	normal cervix
507	HPV2015-24	49															bleeding
508	HPV2015-25	20															severe cervical erosion
509	HPV2015-26	45															CINⅠ
510	HPV2015-27	25															chronic cervicitis
511	HPV2015-28	36															chronic cervicitis
512	HPV2015-29	50															normal cervix
513	HPV2015-30	37															normal cervix
514	HPV2015-31	44															contact bleeding
515	HPV2015-32	40															normal cervix
516	HPV2015-33	55															normal cervix
517	HPV2015-34	31															normal cervix
518	HPV2015-35	38															normal cervix
519	HPV2015-36	41															normal cervix
520	HPV2015-37	55															bleeding
521	HPV2015-38	38	26.25													20.92	normal cervix
522	HPV2015-39	32	31.32													23	chronic cervicitis
523	HPV2015-40	28															chronic cervicitis
524	HPV2015-41	51															CINⅠ, after operation
525	HPV2015-42	39	26.72													22.78	chronic cervicitis
526	HPV2015-43	41															normal cervix
527	HPV2015-44	40															contact bleeding
528	HPV2015-45	24															normal cervix
529	HPV2015-46	51															normal cervix
530	HPV2015-47	23															cervical hypertrophy and nabothian cysts
531	HPV2015-48	34															normal cervix
532	HPV2015-49	24															normal cervix
533	HPV2015-50	26															normal cervix
534	HPV2015-51	44															normal cervix
535	HPV2015-52	39															normal cervix
536	HPV2015-53	25															normal cervix
537	HPV2015-54	46															normal cervix
538	HPV2015-55	31															normal cervix
539	HPV2015-56	30															normal cervix
540	HPV2015-57	39															normal cervix
541	HPV2015-58	51															normal cervix
542	HPV2015-59	45															normal cervix
543	HPV2015-60	35															normal cervix
544	HPV2015-61	46															normal cervix
545	HPV2015-62	45									27.57					24.22	normal cervix
546	HPV2015-63	40															normal cervix
547	HPV2015-64	42															normal cervix
548	HPV2015-65	38															normal cervix
549	HPV2015-66	35															normal cervix
550	HPV2015-67	36															normal cervix
551	HPV2015-68	25									24.56					25.11	normal cervix
552	HPV2015-69	43															normal cervix
553	HPV2015-70	32															normal cervix
554	HPV2015-71	23															normal cervix
555	HPV2015-72	26															normal cervix
556	HPV2015-73	27									36					25.15	normal cervix
557	HPV2015-74	41															normal cervix
558	HPV2015-75	48															normal cervix
559	HPV2015-76	27									37.17					23	CINⅡ
560	HPV2015-77	40															reexamination after operation on cervical cancer
561	HPV2015-78	49	19.13													22.12	cervical squamous cell carcinoma
562	HPV2015-79	19		38.89												25.24	normal cervix
563	HPV2015-80	26									36		32			22.37	cervicitis and erosion
564	HPV2015-81	58															normal cervix
565	HPV2015-82	45															normal cervix
566	HPV2015-83	34								20.85			26.69			22.32	normal cervix
567	HPV2015-84	41															bleeding
568	HPV2015-85	41															normal cervix
569	HPV2015-86	31															normal cervix
570	HPV2015-87	50															normal cervix
571	HPV2015-88	36															moderate cervical erosion
572	HPV2015-89	32	20.9													22.19	CINⅡ-Ⅲ
573	HPV2015-90	51															normal cervix
574	HPV2015-91	52									27.5		19.36			21.4	CINⅡ-Ⅲ
575	HPV2015-92	27															normal cervix
576	HPV2015-93	35															normal cervix
577	HPV2015-94	46															normal cervix
578	HPV2015-95	26															normal cervix
579	HPV2015-96	29															cervical erosion
580	HPV2015-97	38				33.36		35.58								22.45	severe cervical erosion
581	HPV2015-98	40															normal cervix
582	HPV2015-99	40															normal cervix
583	HPV2015-100	39															normal cervix
584	HPV2015-101	45															normal cervix
585	HPV2015-102	35															normal cervix
586	HPV2015-103	35															chronic cervicitis
587	HPV2015-104	22															normal cervix
588	HPV2015-105	31															normal cervix
589	HPV2015-106	44															normal cervix
590	HPV2015-107	43															normal cervix
591	HPV2015-108	39															normal cervix
592	HPV2015-109	57															hysteromyoma, cervicitis
593	HPV2015-110	23									27.16					22.16	vaginitis
594	HPV2015-111	34															normal cervix
595	HPV2015-112	47															normal cervix
596	HPV2015-113	38						30.84					28.36			24.11	normal cervix
597	HPV2015-114	42															normal cervix
598	HPV2015-115	30															normal cervix
599	HPV2015-116	34															normal cervix
600	HPV2015-117	28									30.04					24.41	normal cervix
601	HPV2015-118	46															normal cervix
602	HPV2015-119	49															contact bleeding
603	HPV2015-120	47															nabothian cysts
604	HPV2015-121	29			24.55								37.16			23.52	CINⅡ-Ⅲ
605	HPV2015-122	36															cervicitis and erosion
606	HPV2015-123	19															cervical erosion
607	HPV2015-124	24								19						23	after operation
608	HPV2015-125	43										23.47	30			23.25	normal cervix
609	HPV2015-126	44	19.78													24.32	CINⅡ
610	HPV2015-127	44															normal cervix
611	HPV2015-128	43					29.54						37.62			23	normal cervix
612	HPV2015-129	26															normal cervix
613	HPV2015-130	21															bleeding
614	HPV2015-131	26															normal cervix
615	HPV2015-132	36															normal cervix
616	HPV2015-133	36															normal cervix
617	HPV2015-134	24															normal cervix
618	HPV2015-135	28															normal cervix
619	HPV2015-136	43															normal cervix
620	HPV2015-137	28															normal cervix
621	HPV2015-138	26															normal cervix
622	HPV2015-139	48															normal cervix
623	HPV2015-140	40									27.7		19			23	CINⅠ, vacuolar degeneration
624	HPV2015-141	23															normal cervix
625	HPV2015-142	33				33.18					32.23					23	normal cervix
626	HPV2015-143	31										27.68				23.86	normal cervix
627	HPV2015-144	40															normal cervix
628	HPV2015-145	45		18.74												24.5	cervicitis with koilocytosis in the upper epidermis
629	HPV2015-146	27															normal cervix
630	HPV2015-147	41															normal cervix
631	HPV2015-148	33	30.65													24	normal cervix
632	HPV2015-149	33	21.65													22.87	normal cervix
633	HPV2015-150	42		26.7												23	normal cervix
634	HPV2015-151	33															normal cervix
635	HPV2015-152	28															normal cervix
636	HPV2015-153	25															CINⅢ
637	HPV2015-154	40															cervical erosion
638	HPV2015-155	24															severe cervical erosion
639	HPV2015-156	42															chronic cervicitis
640	HPV2015-157	39		35.93												24.2	adenocarcinoma of the cervix
641	HPV2015-158	37									36					23	normal cervix
642	HPV2015-159	47											33.65			23	normal cervix
643	HPV2015-160	40															chronic cervicitis
644	HPV2015-161	28															normal cervix
645	HPV2015-162	44															normal cervix
646	HPV2015-163	25															normal cervix
647	HPV2015-164	70									31.88					19.61	reexamination after operation on cervical cancer
648	HPV2015-165	42	21.21							33.15						21.25	nabothian cysts, erosion
649	HPV2015-166	41	29.42													22.47	normal cervix
650	HPV2015-167	33															normal cervix
651	HPV2015-168	42				25.19										23.34	CINⅡ
652	HPV2015-169	39															cervicitis and erosion
653	HPV2015-170	42									31.12					21.53	normal cervix
654	HPV2015-171	26															mold infection
655	HPV2015-172	24															normal cervix
656	HPV2015-173	21															normal cervix
657	HPV2015-174	26															normal cervix
658	HPV2015-175	42							30.16							21.11	normal cervix
659	HPV2015-176	32															chronic cervicitis
660	HPV2015-177	37															normal cervix
661	HPV2015-178	50							32.59							24	normal cervix
662	HPV2015-179	40															normal cervix
663	HPV2015-180	64															cervical squamous cell carcinoma
664	HPV2015-181	37									35.76					22.93	normal cervix
665	HPV2015-182	47															reexamination after operation on cervical cancer
666	HPV2015-183	29															cervical erosion
667	HPV2015-184	28									31.13					23.22	chronic inflammation of cervical mucosa
668	HPV2015-185	42															cervical erosion
669	HPV2015-186	29															CINⅠ
670	HPV2015-187	36															cervical erosion
671	HPV2015-188	32															nabothian cysts
672	HPV2015-189	48											24.27		24.48	25	CINⅡ-Ⅲ, gland involved
673	HPV2015-190	50								23				35		23.37	cervicitis with squamous metaplasia
674	HPV2015-191	63															normal cervix
675	HPV2015-192	42															after leep operation
676	HPV2015-193	47															after operation
677	HPV2015-194	33															normal cervix
678	HPV2015-195	21															CINⅡ, after leep operation
679	HPV2015-196	38															normal cervix
680	HPV2015-197	33															normal cervix
681	HPV2015-198	29															normal cervix
682	HPV2015-199	29															normal cervix
683	HPV2015-200	38															normal cervix
684	HPV2015-201	51															normal cervix
685	HPV2015-202	47															normal cervix
686	HPV2015-203	42															normal cervix
687	HPV2015-204	45															normal cervix
688	HPV2015-205	45															cervicitis with squamous metaplasia
689	HPV2015-206	39											18.11			24	normal cervix
690	HPV2015-207	51											23.35		23.31	26	CINⅢ, gland involved
691	HPV2015-208	45															hysteromyoma
692	HPV2015-209	44															hysteromyoma
693	HPV2015-210	45															hysteromyoma
694	HPV2015-211	47															hysteromyoma
695	HPV2015-212	44						34.4					34.58			24.11	CINⅠ
696	HPV2015-213	49															hysteromyoma
697	HPV2015-214	21															normal cervix
698	HPV2015-215	23															normal cervix
699	HPV2015-216	45															normal cervix
700	HPV2015-217	45															normal cervix
701	HPV2015-218	48															reexamination after operation on cervical cancer
702	HPV2015-219	26															moderate cervical erosion
703	HPV2015-220	37															chronic cervicitis
704	HPV2015-221	51															reexamination after operation on cervical cancer
705	HPV2015-222	24									30.18					23.35	normal cervix
706	HPV2015-223	52													35.23	20.58	CINⅠ
707	HPV2015-224	26															normal cervix
708	HPV2015-225	24															normal cervix
709	HPV2015-226	40					32.89								34.16	23.71	normal cervix
710	HPV2015-227	58															normal cervix
711	HPV2015-228	33															normal cervix
712	HPV2015-229	22															normal cervix
713	HPV2015-230	48															normal cervix
714	HPV2015-231	47															normal cervix
715	HPV2015-232	29															normal cervix
716	HPV2015-233	24															normal cervix
717	HPV2015-234	48															normal cervix
718	HPV2015-235	49															normal cervix
719	HPV2015-236	53															normal cervix
720	HPV2015-237	50															chronic cervicitis
721	HPV2015-238	27															normal cervix
722	HPV2015-239	38															normal cervix
723	HPV2015-240	30	18.38													19.45	normal cervix
724	HPV2015-241	34															normal cervix
725	HPV2015-242	38															normal cervix
726	HPV2015-243	21															normal cervix
727	HPV2015-244	23															normal cervix
728	HPV2015-245	32															normal cervix
729	HPV2015-246	23											23			25	normal cervix
730	HPV2015-247	20															cervical erosion
731	HPV2015-248	46		28.78												22.88	normal cervix
732	HPV2015-249	45											26.76			24	normal cervix
733	HPV2015-250	48															normal cervix
734	HPV2015-251	41						29.88								22.77	cervical erosion
735	HPV2015-252	27															normal cervix
736	HPV2015-253	48															normal cervix
737	HPV2015-254	39															normal cervix
738	HPV2015-255	49				27.5										21.1	normal cervix
739	HPV2015-256	56					25.61									20.13	normal cervix
740	HPV2015-257	35															normal cervix
741	HPV2015-258	28				35.26										28.82	normal cervix
742	HPV2015-259	35										27.81				21.76	normal cervix
743	HPV2015-260	34															normal cervix
744	HPV2015-261	40															normal cervix
745	HPV2015-262	38															normal cervix
746	HPV2015-263	25						34.23			33.68					23.79	normal cervix
747	HPV2015-264	49															normal cervix
748	HPV2015-265	50															normal cervix
749	HPV2015-266	51															normal cervix
750	HPV2015-267	52												26.72		23.48	normal cervix
751	HPV2015-268	27				24.46										22.67	CINⅢ, gland involved
752	HPV2015-269	38	32.21													22.85	normal cervix
753	HPV2015-270	42											31.82			24.8	CINⅠ
754	HPV2015-271	44															CINⅢ
755	HPV2015-272	34									28.44					24.78	normal cervix
756	HPV2015-273	30															condyloma acuminatum
757	HPV2015-274	33											32.27			24.72	cervical erosion
758	HPV2015-275	33															normal cervix
759	HPV2015-276	38									22.83					21.8	normal cervix
760	HPV2015-277	32									28.85					22.66	cervical erosion
761	HPV2015-278	57															vaginitis
762	HPV2015-279	48															chronic cervicitis
763	HPV2015-280	35															chronic cervicitis
764	HPV2015-281	31															chronic cervicitis
765	HPV2015-282	45															cervicitis and erosion, with koilocytosis in the upper epidermis
766	HPV2015-283	40															vaginitis
767	HPV2015-284	21															vaginitis
768	HPV2015-285	49															normal cervix
769	HPV2015-286	43															normal cervix
770	HPV2015-287	41															normal cervix
771	HPV2015-288	42															normal cervix
772	HPV2015-289	48															cervical hypertrophy
773	HPV2015-290	47															normal cervix
774	HPV2015-291	36															normal cervix
775	HPV2015-292	23															cervical erosion
776	HPV2015-293	43															normal cervix
777	HPV2015-294	41											20.54			20.63	normal cervix
778	HPV2015-295	46															normal cervix
779	HPV2015-296	45															normal cervix
780	HPV2015-297	36															normal cervix
781	HPV2015-298	45															normal cervix
782	HPV2015-299	44															normal cervix
783	HPV2015-300	49															cervical erosion
784	HPV2015-301	31															cervical erosion
785	HPV2015-302	44															chronic cervicitis
786	HPV2015-303	38															CINⅡ, after operation
787	HPV2015-304	45															normal cervix
788	HPV2015-305	23															cervical erosion
789	HPV2015-306	34									26.31					22.25	ASCUS, reexamination
790	HPV2015-307	47															normal cervix
791	HPV2015-308	42															cervical erosion
792	HPV2015-309	37															cervical erosion
793	HPV2015-310	25									32					21.52	cervical erosion
794	HPV2015-311	50															cervical hypertrophy, erosion and nabothian cysts
795	HPV2015-312	49															nabothian cysts
796	HPV2015-313	24															cervical hypertrophy, erosion and nabothian cysts
797	HPV2015-314	49															cervical hypertrophy
798	HPV2015-315	32															bleeding
799	HPV2015-316	30															reexamination
800	HPV2015-317	46															nabothian cysts
801	HPV2015-318	41															cervical hypertrophy and nabothian cysts
802	HPV2015-319	45															normal cervix
803	HPV2015-320	50															normal cervix
804	HPV2015-321	43															normal cervix
805	HPV2015-322	42											18			22.26	nabothian cysts
806	HPV2015-323	45															cervical hypertrophy, erosion
807	HPV2015-324	25															normal cervix
808	HPV2015-325	36															nabothian cysts
809	HPV2015-326	27															normal cervix
810	HPV2015-327	39															cervical polyp
811	HPV2015-328	24															moderate cervical erosion
812	HPV2015-329	46															mild cervical erosion
813	HPV2015-330	20															mild cervical erosion
814	HPV2015-331	59															ASCUS, reexamination
815	HPV2015-332	36															cervical polyp
816	HPV2015-333	38															cervical hypertrophy and nabothian cysts
817	HPV2015-334	27															mild cervical erosion
818	HPV2015-335	39								33.84	28					22.65	normal cervix
819	HPV2015-336	29															mild cervical erosion
820	HPV2015-337	48															mild cervical erosion
821	HPV2015-338	50															cervical polyp
822	HPV2015-339	38															nabothian cysts
823	HPV2015-340	41															chronic cervicitis
824	HPV2015-341	27															mild cervical erosion
825	HPV2015-342	39															erosion and nabothian cysts
826	HPV2015-343	29															cervical hypertrophy and nabothian cysts
827	HPV2015-344	63	20.1													24	cervical carcinoma
828	HPV2015-345	71															normal cervix
829	HPV2015-346	28															normal cervix
830	HPV2015-347	39															normal cervix
831	HPV2015-348	44															normal cervix
832	HPV2015-349	44															chronic cervicitis
833	HPV2015-350	44															normal cervix
834	HPV2015-351	33									30.17					25.21	cervical erosion
835	HPV2015-352	28															normal cervix
836	HPV2015-353	49			23.96											23.24	normal cervix
837	HPV2015-354	35															normal cervix
838	HPV2015-355	26															CINⅡ
839	HPV2015-356	31															chronic cervicitis
840	HPV2015-357	36															cervicitis with squamous metaplasia
841	HPV2015-358	33															normal cervix
842	HPV2015-359	25															normal cervix
843	HPV2015-360	27															normal cervix
844	HPV2015-361	21											23.78			21.27	normal cervix
845	HPV2015-362	38															normal cervix
846	HPV2015-363	27															cervical erosion
847	HPV2015-364	47															vaginitis
848	HPV2015-365	48															mild cervical erosion
849	HPV2015-366	32	20.06													21.32	CINⅡ-Ⅲ
850	HPV2015-367	29															nabothian cysts
851	HPV2015-368	32															severe cervicitis
852	HPV2015-369	34															erosion and nabothian cysts
853	HPV2015-370	42															mild cervical erosion
854	HPV2015-371	51															moderate cervical erosion
855	HPV2015-372	45															normal cervix
856	HPV2015-373	43															smooth cervix
857	HPV2015-374	38										32.57				22.17	chronic cervicitis
858	HPV2015-375	41															CINⅡ
859	HPV2015-376	29															normal cervix
860	HPV2015-377	37															normal cervix
861	HPV2015-378	40															cervical hypertrophy
862	HPV2015-379	64															normal cervix
863	HPV2015-380	39															normal cervix
864	HPV2015-381	47															normal cervix
865	HPV2015-382	48															normal cervix
866	HPV2015-383	26									31.83					23	condyloma acuminatum
867	HPV2015-384	48															ASCUS, reexamination
868	HPV2015-385	22															cervical erosion
869	HPV2015-386	39										31.18				23	cervical polyp
870	HPV2015-387	39															chronic cervicitis
871	HPV2015-388	49															normal cervix
872	HPV2015-389	33															normal cervix
873	HPV2015-390	34															cervical erosion
874	HPV2015-391	49															reexamination after operation on cervical cancer
875	HPV2015-392	57															mild cervical erosion
876	HPV2015-393	39															moderate cervical erosion
877	HPV2015-394	52															cervical hypertrophy
878	HPV2015-395	47															reexamination after operation on cervical cancer
879	HPV2015-396	23															severe cervical erosion
880	HPV2015-397	49															cervical hypertrophy and nabothian cysts
881	HPV2015-398	37															normal cervix
882	HPV2015-399	38															normal cervix
883	HPV2015-400	49															smooth cervix
884	HPV2015-401	43															CINⅠ
885	HPV2015-402	24						32.15							21.23	22.97	smooth cervix
886	HPV2015-403	44															cervical hypertrophy and nabothian cysts
887	HPV2015-404	33															smooth cervix
888	HPV2015-405	38															normal cervix
889	HPV2015-406	46															chronic cervicitis
890	HPV2015-407	34															normal cervix
891	HPV2015-408	31															moderate cervical erosion
892	HPV2015-409	35															normal cervix
893	HPV2015-410	38	32.53													21.95	chronic cervicitis
894	HPV2015-411	45															cervical polyp
895	HPV2015-412	32															normal cervix
896	HPV2015-413	45															CINⅡ, after operation
897	HPV2015-414	38															chronic cervicitis
898	HPV2015-415	34															chronic cervicitis
899	HPV2015-416	39															chronic cervicitis
900	HPV2015-417	33															normal cervix
901	HPV2015-418	45									29.1					21.12	CINⅠ
902	HPV2015-419	43															normal cervix
903	HPV2015-420	27															normal cervix
904	HPV2015-421	23															contact bleeding
905	HPV2015-422	33															contact bleeding
906	HPV2015-423	31															normal cervix
907	HPV2015-424	28															normal cervix
908	HPV2015-425	40															normal cervix
909	HPV2015-426	42															normal cervix
910	HPV2015-427	21															normal cervix
911	HPV2015-428	30									33.17					21.2	normal cervix
912	HPV2015-429	21									28.06					23	normal cervix
913	HPV2015-430	53				18.66										20.32	normal cervix
914	HPV2015-431	36															normal cervix
915	HPV2015-432	31															normal cervix
916	HPV2015-433	41															normal cervix
917	HPV2015-434	33															normal cervix
918	HPV2015-435	39															contact bleeding
919	HPV2015-436	22								29.54						22.65	cervical erosion
920	HPV2015-437	45	20.52													22.36	normal cervix
921	HPV2015-438	22									33.82					22.06	normal cervix
922	HPV2015-439	37															CINⅠ
923	HPV2015-440	30															normal cervix
924	HPV2015-441	45															contact bleeding
925	HPV2015-442	29															normal cervix
926	HPV2015-443	52									27.6		16.77			20.74	CINⅡ-Ⅲ
927	HPV2015-444	36			24.83											25.74	normal cervix
928	HPV2015-445	21															hyperplasia
929	HPV2015-446	42															normal cervix
930	HPV2015-447	33															normal cervix
931	HPV2015-448	33															normal cervix
932	HPV2015-449	33															normal cervix
933	HPV2015-450	52															CINⅠ
934	HPV2015-451	31															normal cervix
935	HPV2015-452	47															normal cervix
936	HPV2015-453	68															CINⅡ, after operation
937	HPV2015-454	35															normal cervix
938	HPV2015-455	41															normal cervix
939	HPV2015-456	43															normal cervix
940	HPV2015-457	27									23.2					21.61	cervicitis with koilocytosis in the upper epidermis
941	HPV2015-458	28															normal cervix
942	HPV2015-459	29															normal cervix
943	HPV2015-460	48															normal cervix
944	HPV2015-461	46															normal cervix
945	HPV2015-462	25															chronic cervicitis
946	HPV2015-463	26															normal cervix
947	HPV2015-464	24															normal cervix
948	HPV2015-465	33															normal cervix
949	HPV2015-466	24									28.64					22.12	normal cervix
950	HPV2015-467	47	25.35													22.39	CINⅠ
951	HPV2015-468	48															normal cervix
952	HPV2015-469	44															normal cervix
953	HPV2015-470	25													28.63	24.49	normal cervix
954	HPV2015-471	26															chronic cervicitis
955	HPV2015-472	25															normal cervix
956	HPV2015-473	31															normal cervix
957	HPV2015-474	25															normal cervix
958	HPV2015-475	22															normal cervix
959	HPV2015-476	41															normal cervix
960	HPV2015-477	31	16.57							19.34						23.36	normal cervix
961	HPV2015-478	36							29.77							23.13	cervicitis with severe squamous metaplasia
962	HPV2015-479	32															normal cervix
963	HPV2015-480	43															normal cervix
964	HPV2015-481	37															reexamination
965	HPV2015-482	19															condyloma acuminatum
966	HPV2015-483	37															cervical hypertrophy
967	HPV2015-484	33															mild cervical erosion
968	HPV2015-485	47															nabothian cysts
969	HPV2015-486	27															normal cervix
970	HPV2015-487	53															normal cervix
971	HPV2015-488	31															normal cervix
972	HPV2015-489	48															cervical hypertrophy, erosion and nabothian cysts
973	HPV2015-490	27															cervical polyp
974	HPV2015-491	42															chronic cervicitis
975	HPV2015-492	43	19.66													21.32	CINⅠ
976	HPV2015-493	44															normal cervix
977	HPV2015-494	41															cervical hypertrophy
978	HPV2015-495	43															normal cervix
979	HPV2015-496	25															condyloma acuminatum
980	HPV2015-497	42															cervical hypertrophy
981	HPV2015-498	42															cervical erosion
982	HPV2015-499	27															cervical erosion
983	HPV2015-500	19															normal cervix
984	HPV2015-501	47															cervical hypertrophy, erosion and nabothian cysts
985	HPV2015-502	35															cervical hypertrophy
986	HPV2015-503	53															normal cervix
987	HPV2015-504	44															nabothian cysts
988	HPV2015-505	41															normal cervix
989	HPV2015-506	46															normal cervix
990	HPV2015-507	24															normal cervix
991	HPV2015-508	41															normal cervix
992	HPV2015-509	47															normal cervix
993	HPV2015-510	47															normal cervix
994	HPV2015-511	62															normal cervix
995	HPV2015-512	47															hysteromyoma
996	HPV2015-513	40															normal cervix
997	HPV2015-514	29	30.27					25.48							32.18	22	normal cervix
998	HPV2015-515	50	18.76													22.37	CINⅢ
999	HPV2015-516	64															reexamination
1000	HPV2015-517	47															normal cervix
1001	HPV2015-518	44															CINⅠ
1002	HPV2015-519	28															normal cervix
1003	HPV2015-520	27															normal cervix
1004	HPV2015-521	60									32.12		28.49			22.61	chronic cervicitis
1005	HPV2015-522	43															chronic cervicitis
1006	HPV2015-523	38									20.18					20.72	cervicitis with squamous metaplasia, hyperplasia
1007	HPV2015-524	42															normal cervix
1008	HPV2015-525	21															normal cervix
1009	HPV2015-526	29															normal cervix
1010	HPV2015-527	34									28.63					21.64	normal cervix
1011	HPV2015-528	68															chronic cervicitis
1012	HPV2015-529	48															normal cervix
1013	HPV2015-530	44															normal cervix
1014	HPV2015-531	29															cervical polyp
1015	HPV2015-532	40															normal cervix
1016	HPV2015-533	37															normal cervix
1017	HPV2015-534	39															cervical hypertrophy, erosion
1018	HPV2015-535	39															severe cervical erosion
1019	HPV2015-536	50															reexamination after operation on cervical cancer
1020	HPV2015-537	40															chronic cervicitis
1021	HPV2015-538	43															cervical hypertrophy with polyp
1022	HPV2015-539	40															normal cervix
1023	HPV2015-540	23															moderate cervical erosion
1024	HPV2015-541	42															cervical hypertrophy and nabothian cysts
1025	HPV2015-542	42															CINⅠ
1026	HPV2015-543	33									25.72					24.81	cervical erosion
1027	HPV2015-544	31															cervical erosion
1028	HPV2015-545	31															normal cervix
1029	HPV2015-546	41															normal cervix
1030	HPV2015-547	51	25.46													26.1	normal cervix
1031	HPV2015-548	40															normal cervix
1032	HPV2015-549	32															normal cervix
1033	HPV2015-550	38											25.65			26.63	normal cervix
1034	HPV2015-551	30															normal cervix
1035	HPV2015-552	33															bleeding
1036	HPV2015-553	28															cervical erosion
1037	HPV2015-554	54															cervical polyp
1038	HPV2015-555	42															normal cervix
1039	HPV2015-556	26			24.28											21.65	CINⅠ
1040	HPV2015-557	22									21.78					23	condyloma acuminatum
1041	HPV2015-558	43															normal cervix
1042	HPV2015-559	35															chronic cervicitis
1043	HPV2015-560	41															normal cervix
1044	HPV2015-561	41															normal cervix
1045	HPV2015-562	44															normal cervix
1046	HPV2015-563	42															chronic cervicitis
1047	HPV2015-564	30															normal cervix
1048	HPV2015-565	51															normal cervix
1049	HPV2015-566	40															normal cervix
1050	HPV2015-567	41															normal cervix
1051	HPV2015-568	34															normal cervix
1052	HPV2015-569	43										29.3	22.92			24.4	CINⅠ-II
1053	HPV2015-570	26															normal cervix
1054	HPV2015-571	44															normal cervix
1055	HPV2015-572	32															condyloma acuminatum, erosion
1056	HPV2015-573	51															CINⅢ
1057	HPV2015-574	45									27.1					23.72	normal cervix
1058	HPV2015-575	43															normal cervix
1059	HPV2015-576	39															chronic cervicitis
1060	HPV2015-577	32															vaginitis
1061	HPV2015-578	39															normal cervix
1062	HPV2015-579	46															chronic cervicitis
1063	HPV2015-580	40															normal cervix
1064	HPV2015-581	53			22.86											23.84	chronic cervicitis
1065	HPV2015-582	43					28.53				29.92					22.86	chronic cervicitis
1066	HPV2015-583	37															normal cervix
1067	HPV2015-584	44															chronic cervicitis
1068	HPV2015-585	44												21.46		23.23	chronic cervicitis
1069	HPV2015-586	28															normal cervix
1070	HPV2015-587	29	22.34			27.18										25.17	normal cervix
1071	HPV2015-588	49			19.28											23.03	normal cervix
1072	HPV2015-589	42															CINⅠ-II
1073	HPV2015-590	52	24.73													24.46	normal cervix
1074	HPV2015-591	32															cervicitis with squamous metaplasia
1075	HPV2015-592	19											30.45			25.08	chronic cervicitis
1076	HPV2015-593	27											19.21			27.65	CINⅡ
1077	HPV2015-594	36															CINⅢ
1078	HPV2015-595	42															cervical hypertrophy
1079	HPV2015-596	28															cervical erosion
1080	HPV2015-597	28															normal cervix
1081	HPV2015-598	40															nabothian cysts
1082	HPV2015-599	23															cervicitis with squamous metaplasia
1083	HPV2015-600	51															ASCUS, after operation
1084	HPV2015-601	27											22.46			24.63	CINⅢ
1085	HPV2015-602	27															moderate cervical erosion
1086	HPV2015-603	36															nabothian cysts
1087	HPV2015-604	75															normal cervix
1088	HPV2015-605	28															normal cervix
1089	HPV2015-606	41															normal cervix
1090	HPV2015-607	52															normal cervix
1091	HPV2015-608	36															normal cervix
1092	HPV2015-609	27															normal cervix
1093	HPV2015-610	19															normal cervix
1094	HPV2015-611	50											16.49			23.34	CINⅡ-Ⅲ
1095	HPV2015-612	21															normal cervix
1096	HPV2015-613	42															chronic cervicitis
1097	HPV2015-614	40															chronic cervicitis
1098	HPV2015-615	52											18.43			23.79	CINⅡ-Ⅲ
1099	HPV2015-616	24															cervical erosion
1100	HPV2015-617	34															chronic cervicitis
1101	HPV2015-618	30															chronic cervicitis
1102	HPV2015-619	47															cervical erosion
1103	HPV2015-620	49															chronic cervicitis
1104	HPV2015-621	37											32			23.6	CINⅠ
1105	HPV2015-622	52															chronic cervicitis
1106	HPV2015-623	40															cervical hypertrophy, erosion
1107	HPV2015-624	24												27.57		26.48	normal cervix
1108	HPV2015-625	51										27.35				24.48	normal cervix
1109	HPV2015-626	50															endometrial carcinoma
1110	HPV2015-627	39															chronic cervicitis
1111	HPV2015-628	29															chronic cervicitis
1112	HPV2015-629	39															chronic cervicitis
1113	HPV2015-630	54	22.58								20.56	18.21				23.12	chronic cervicitis
1114	HPV2015-631	37															normal cervix
1115	HPV2015-632	63															normal cervix
1116	HPV2015-633	40															normal cervix
1117	HPV2015-634	43															normal cervix
1118	HPV2015-635	37															mild cervical erosion
1119	HPV2015-636	49															cervical hypertrophy, erosion
1120	HPV2015-637	49															nabothian cysts
1121	HPV2015-638	42															cervical hypertrophy and nabothian cysts
1122	HPV2015-639	25															condyloma acuminatum
1123	HPV2015-640	49															contact bleeding
1124	HPV2015-641	38															severe cervical erosion with polyp
1125	HPV2015-642	44															CINⅠ
1126	HPV2015-643	49															after operation
1127	HPV2015-644	49															reexamination after operation on cervical cancer
1128	HPV2015-645	35															moderate cervical erosion
1129	HPV2015-646	47															nabothian cysts
1130	HPV2015-647	36															cervical hypertrophy and nabothian cysts
1131	HPV2015-648	39															normal cervix
1132	HPV2015-649	47												19.66		22.12	CINⅠ
1133	HPV2015-650	34									29.76					26.8	cervical hypertrophy and nabothian cysts
1134	HPV2015-651	42															normal cervix
1135	HPV2015-652	26															moderate cervical erosion
1136	HPV2015-653	20															cervical hypertrophy, erosion
1137	HPV2015-654	39															cervical hypertrophy, erosion
1138	HPV2015-655	43															cervical hypertrophy
1139	HPV2015-656	40															normal cervix
1140	HPV2015-657	39															normal cervix
1141	HPV2015-658	38															normal cervix
1142	HPV2015-659	43															normal cervix
1143	HPV2015-660	44															CINⅠ, after operation
1144	HPV2015-661	34									27.82					21.91	normal cervix
1145	HPV2015-662	43															chronic cervicitis
1146	HPV2015-663	44															normal cervix
1147	HPV2015-664	44															chronic cervicitis
1148	HPV2015-665	25															normal cervix
1149	HPV2015-666	34															normal cervix
1150	HPV2015-667	21									35.23		28.89			21.8	normal cervix
1151	HPV2015-668	50															chronic cervicitis
1152	HPV2015-669	27															severe cervical erosion
1153	HPV2015-670	44	17													22.68	cervical squamous cell carcinoma
1154	HPV2015-671	32															chronic cervicitis
1155	HPV2015-672	33															cervical erosion
1156	HPV2015-673	32									32					23.15	moderate cervical erosion
1157	HPV2015-674	21															condyloma acuminatum
1158	HPV2015-675	25															normal cervix
1159	HPV2015-676	45															chronic cervicitis
1160	HPV2015-677	34															CINⅡ
1161	HPV2015-678	28															cervical erosion
1162	HPV2015-679	25															cervical erosion
1163	HPV2015-680	40															normal cervix
1164	HPV2015-681	19															cervical polyp
1165	HPV2015-682	41															normal cervix
1166	HPV2015-683	40															chronic cervicitis
1167	HPV2015-684	24															chronic cervicitis
1168	HPV2015-685	45															chronic cervicitis
1169	HPV2015-686	46															normal cervix
1170	HPV2015-687	38			24.38											24.67	chronic cervicitis
1171	HPV2015-688	25															condyloma acuminatum
1172	HPV2015-689	30											34.69			32.37	chronic cervicitis
1173	HPV2015-690	34															normal cervix
1174	HPV2015-691	24															normal cervix
1175	HPV2015-692	35										32.62				28	CINⅠ
1176	HPV2015-693	52											27.96			31.74	normal cervix
1177	HPV2015-694	48															normal cervix
1178	HPV2015-695	25															chronic cervicitis
1179	HPV2015-696	44															cervicitis with squamous metaplasia
1180	HPV2015-697	37															normal cervix
1181	HPV2015-698	25															mild cervical erosion
1182	HPV2015-699	41															normal cervix
1183	HPV2015-700	36	23													30.15	CINⅠ
1184	HPV2015-701	41															cervical polyp
1185	HPV2015-702	46															chronic cervicitis, hysteromyoma
1186	HPV2015-703	46															reexamination after operation on cervical cancer
1187	HPV2015-704	38															cervical hypertrophy and nabothian cysts
1188	HPV2015-705	42															normal cervix
1189	HPV2015-706	47															cervical hypertrophy
1190	HPV2015-707	27											19.68			30.29	CINⅡ-Ⅲ, gland involved
1191	HPV2015-708	47	16.78													28.77	CINⅢ
1192	HPV2015-709	33			20.48											20.49	normal cervix
1193	HPV2015-710	22															normal cervix
1194	HPV2015-711	44	23.87										22.52			28	CINⅢ, local infiltration
1195	HPV2015-712	44											36.24			31.6	CINⅠ, squamous metaplasia
1196	HPV2015-713	36	20.74													19	normal cervix
1197	HPV2015-714	36															normal cervix
1198	HPV2015-715	39											35.36			27.6	CINⅠ
1199	HPV2015-716	44															normal cervix
1200	HPV2015-717	32															normal cervix
1201	HPV2015-718	30															chronic cervicitis
1202	HPV2015-719	32															cervical hypertrophy and nabothian cysts
1203	HPV2015-720	26															reexamination after operation
1204	HPV2015-721	33															cervical erosion
1205	HPV2015-722	58															CINⅢ
1206	HPV2015-723	35									30.13					29.32	CINⅠ
1207	HPV2015-724	45															nabothian cysts and contact bleeding
1208	HPV2015-725	47															chronic cervicitis
1209	HPV2015-726	31															cervical erosion
1210	HPV2015-727	49															chronic cervicitis
1211	HPV2015-728	48															nabothian cysts
1212	HPV2015-729	30															CINⅢ
1213	HPV2015-730	43											19.81			29.13	CINⅡ-Ⅲ
1214	HPV2015-731	57	21.08													30	CINⅡ-Ⅲ
1215	HPV2015-732	36	17.78													27	CINⅠ-II
1216	HPV2015-733	43	17.69													28	cervical cancer
1217	HPV2015-734	49				28.46						21.48				29.81	chronic cervicitis
1218	HPV2015-735	42															normal cervix
1219	HPV2015-736	43															chronic cervicitis
1220	HPV2015-737	41															normal cervix
1221	HPV2015-738	39															normal cervix
1222	HPV2015-739	40															hysteromyoma
1223	HPV2015-740	35															cervical erosion
1224	HPV2015-741	38						32.54								29	normal cervix
1225	HPV2015-742	51															CINⅠ
1226	HPV2015-743	27							27.02						35.39	28.2	normal cervix
1227	HPV2015-744	35															normal cervix
1228	HPV2015-745	52									33.16					29.72	normal cervix
1229	HPV2015-746	43															normal cervix
1230	HPV2015-747	28															normal cervix
1231	HPV2015-748	24				33.75										28.8	normal cervix
1232	HPV2015-749	25															severe cervical erosion
1233	HPV2015-750	26															cervical erosion
1234	HPV2015-751	66															chronic cervicitis
1235	HPV2015-752	42															cervical hypertrophy and nabothian cysts
1236	HPV2015-753	44															CINⅢ, reexamination after operation
1237	HPV2015-754	32															normal cervix
1238	HPV2015-755	27									26.27					32.6	CINⅡ
1239	HPV2015-756	48									29.54					29.87	normal cervix
1240	HPV2015-757	50															chronic cervicitis
1241	HPV2015-758	28								35.36						28.25	cervical erosion
1242	HPV2015-759	38															cervical erosion
1243	HPV2015-760	47											17.98			18	CINⅡ-Ⅲ
1244	HPV2015-761	41															cervical hypertrophy and nabothian cysts
1245	HPV2015-762	28															nabothian cysts
1246	HPV2015-763	44															cervical hypertrophy and nabothian cysts
1247	HPV2015-764	51															normal cervix
1248	HPV2015-765	44	19.65			22.42										27.5	CINⅢ
1249	HPV2015-766	38															normal cervix
1250	HPV2015-767	57	23.14													25	CINⅡ-Ⅲ
1251	HPV2015-768	43															normal cervix
1252	HPV2015-769	38						27.35							32.51	30.3	chronic cervicitis
1253	HPV2015-770	53									25.4		20.93			28.91	CINⅡ-Ⅲ
1254	HPV2015-771	48															ASCUS, after operation
1255	HPV2015-772	29	21.21													26.61	normal cervix
1256	HPV2015-773	30															normal cervix
1257	HPV2015-774	39															cervical erosion
1258	HPV2015-775	29								25.43						28.26	condyloma acuminatum
1259	HPV2015-776	31	19.52										26.48		32.99	28.65	normal cervix
1260	HPV2015-777	37															normal cervix
1261	HPV2015-778	27															normal cervix
1262	HPV2015-779	43									25.29					28.86	normal cervix
1263	HPV2015-780	42															chronic cervicitis
1264	HPV2015-781	22								21.89	20.18		23.64		37.43	25	chronic cervicitis
1265	HPV2015-782	35															normal cervix
1266	HPV2015-783	34															normal cervix
1267	HPV2015-784	33									27.87					28	normal cervix
1268	HPV2015-785	41									26.79		19.61			28.21	CINⅡ
1269	HPV2015-786	33															normal cervix
1270	HPV2015-787	42															cervical erosion
1271	HPV2015-788	43															normal cervix
1272	HPV2015-789	54	19.79													20	normal cervix
1273	HPV2015-790	46															normal cervix
1274	HPV2015-791	45															normal cervix
1275	HPV2015-792	42															normal cervix
1276	HPV2015-793	41															normal cervix
1277	HPV2015-794	33															normal cervix
1278	HPV2015-795	40						35.61								32.38	normal cervix
1279	HPV2015-796	29															condyloma acuminatum
1280	HPV2015-797	26															normal cervix
1281	HPV2015-798	25											24.41			30.74	cervicitis with koilocytosis in the upper epidermis
1282	HPV2015-799	53															condyloma acuminatum
1283	HPV2015-800	44															normal cervix
1284	HPV2015-801	38															cervical erosion
1285	HPV2015-802	28													36.09	30.123	cervicitis, condyloma acuminatum
1286	HPV2015-803	39															severe cervical erosion
1287	HPV2015-804	49															normal cervix
1288	HPV2015-805	43															chronic cervicitis
1289	HPV2015-806	40															cervical erosion
1290	HPV2015-807	40				25.62										29.14	normal cervix
1291	HPV2015-808	43															normal cervix
1292	HPV2015-809	45		29.37			35.5					23.88	23.79			29.49	CINⅠ
1293	HPV2015-810	43										31.96				27.86	normal cervix
1294	HPV2015-811	43															CINⅡ-Ⅲ
1295	HPV2015-812	27															CINⅠ
1296	HPV2015-813	37															chronic cervicitis
1297	HPV2015-814	36															CINⅠ
1298	HPV2015-815	20															cervical erosion
1299	HPV2015-816	31															cervical erosion
1300	HPV2015-817	42		24.11					27.04					27.54		29.78	normal cervix
1301	HPV2015-818	52															chronic cervicitis
1302	HPV2015-819	44															normal cervix
1303	HPV2015-820	47	24.52													28.84	cervical squamous cell carcinoma
1304	HPV2015-821	41															CINⅡ
1305	HPV2015-822	40				24.6										29.77	CINⅡ
1306	HPV2015-823	36															normal cervix
1307	HPV2015-824	24															normal cervix
1308	HPV2015-825	46															contact bleeding
1309	HPV2015-826	33															normal cervix
1310	HPV2015-827	35															normal cervix
1311	HPV2015-828	50									37.08					28.89	CINⅡ-Ⅲ
1312	HPV2015-829	37															cervical hypertrophy
1313	HPV2015-830	42															chronic cervicitis
1314	HPV2015-831	30															chronic cervicitis
1315	HPV2015-832	44				20.32										31.28	cervical squamous cell carcinoma
1316	HPV2015-833	42															chronic cervicitis
1317	HPV2015-834	33															normal cervix
1318	HPV2015-835	70															chronic cervicitis
1319	HPV2015-836	29															normal cervix
1320	HPV2015-837	39									33.14					29.24	chronic cervicitis
1321	HPV2015-838	32									31.45					29.58	cervical erosion
1322	HPV2015-839	38										18.56				19.86	normal cervix
1323	HPV2015-840	34															CINⅠ
1324	HPV2015-841	39				28.61										29.15	CINⅢ
1325	HPV2015-842	33										36.67	34.22	29.64	25.65	30.48	normal cervix
1326	HPV2015-843	36															contact bleeding
1327	HPV2015-844	45															normal cervix
1328	HPV2015-845	42															cervical erosion
1329	HPV2015-846	26															cervical erosion
1330	HPV2015-847	49															cervical erosion
1331	HPV2015-848	25															cervical erosion
1332	HPV2015-849	42															cervical erosion
1333	HPV2015-850	41															normal cervix
1334	HPV2015-851	47															cervical erosion
1335	HPV2015-852	44	21.24								22.79					23.94	cervical erosion
1336	HPV2015-853	40															cervical erosion
1337	HPV2015-854	31															normal cervix
1338	HPV2015-855	27															cervical erosion
1339	HPV2015-856	40															normal cervix
1340	HPV2015-857	54															normal cervix
1341	HPV2015-858	34															chronic cervicitis
1342	HPV2015-859	45	19.89													24.76	CINⅡ-Ⅲ
1343	HPV2015-860	41															normal cervix
1344	HPV2015-861	39															normal cervix
1345	HPV2015-862	44															normal cervix
1346	HPV2015-863	24											36.54			29.57	cervical erosion
1347	HPV2015-864	24															chronic cervicitis
1348	HPV2015-865	47															cervical erosion
1349	HPV2015-866	51															cervical erosion
1350	HPV2015-867	26															normal cervix
1351	HPV2015-868	48						20.15							25.68	25.57	normal cervix
1352	HPV2015-869	47															after operation
1353	HPV2015-870	51															mild cervical erosion
1354	HPV2015-871	34															chronic cervicitis
1355	HPV2015-872	36															normal cervix
1356	HPV2015-873	21											30.51			26.17	normal cervix
1357	HPV2015-874	29															normal cervix
1358	HPV2015-875	29															normal cervix
1359	HPV2015-876	51															ASCUS, reexamination
1360	HPV2015-877	45															normal cervix
1361	HPV2015-878	47															chronic cervicitis
1362	HPV2015-879	49															normal cervix
1363	HPV2015-880	59									29.18					24.17	chronic cervicitis
1364	HPV2015-881	49									26.37					26.37	cervical erosion
1365	HPV2015-882	38															chronic cervicitis
1366	HPV2015-883	42															CINⅢ, reexamination after operation
1367	HPV2015-884	37	30.31													27.3	CINⅢ
1368	HPV2015-885	52									17.82					24.69	CINⅠ
1369	HPV2015-886	27	23.22								33.57					23.4	normal cervix
1370	HPV2015-887	43															normal cervix
1371	HPV2015-888	49															normal cervix
1372	HPV2015-889	24															cervical erosion
1373	HPV2015-890	66	22.09			30.68					31.38					27.12	CINⅡ
1374	HPV2015-891	29						26.96							31.7	26.67	cervical polyp
1375	HPV2015-892	49									34.44					25	normal cervix
1376	HPV2015-893	28									31.12					24	normal cervix
1377	HPV2015-894	44															cervical erosion
1378	HPV2015-895	19															normal cervix
1379	HPV2015-896	45															cervical erosion
1380	HPV2015-897	21															condyloma acuminatum
1381	HPV2015-898	50															normal cervix
1382	HPV2015-899	44															normal cervix
1383	HPV2015-900	33															chronic cervicitis
1384	HPV2015-901	51															normal cervix
1385	HPV2015-902	45															CINⅡ
1386	HPV2015-903	48															contact bleeding
1387	HPV2015-904	27															contact bleeding, cervical hypertrophy and nabothian cysts
1388	HPV2015-905	48									37.78					26.43	cervical erosion
1389	HPV2015-906	43															nabothian cysts
1390	HPV2015-907	37															cervical polyp
1391	HPV2015-908	34															cervical erosion
1392	HPV2015-909	43															cervical polyp
1393	HPV2015-910	39															contact bleeding
1394	HPV2015-911	31															CINⅠ-II
1395	HPV2015-912	58															cervical polyp
1396	HPV2015-913	47															reexamination after operation on cervical cancer
1397	HPV2015-914	32															cervical hypertrophy and nabothian cysts
1398	HPV2015-915	51															cervical hypertrophy and nabothian cysts
1399	HPV2015-916	36															cervical hypertrophy and nabothian cysts
1400	HPV2015-917	44															normal cervix
1401	HPV2015-918	29	21.15													29.66	CINⅡ
1402	HPV2015-919	29															CINⅡ
1403	HPV2015-920	39															chronic cervicitis
1404	HPV2015-921	41															normal cervix
1405	HPV2015-922	60															CINⅠ
1406	HPV2015-923	27															normal cervix
1407	HPV2015-924	35								23.54						27.16	normal cervix
1408	HPV2015-925	41															normal cervix
1409	HPV2015-926	22															normal cervix
1410	HPV2015-927	49															CINⅢ
1411	HPV2015-928	26															cervical erosion
1412	HPV2015-929	30															vaginitis
1413	HPV2015-930	48									26.5				36.93	27.84	cervical hypertrophy and nabothian cysts
1414	HPV2015-931	34															cervical erosion
1415	HPV2015-932	39															hysteromyoma and CINⅡ
1416	HPV2015-933	20	30.69													31	condyloma acuminatum and cervicitis
1417	HPV2015-934	51															nabothian cysts and erosion
1418	HPV2015-935	39															contact bleeding, nabothian cysts and erosion
1419	HPV2015-936	45									25.75					26.51	chronic cervicitis with squamous metaplasia
1420	HPV2015-937	50															cervical polyp and nabothian cysts
1421	HPV2015-938	46															cervical hypertrophy and nabothian cysts
1422	HPV2015-939	57															normal cervix
1423	HPV2015-940	45											18.93			25.77	CINⅡ
1424	HPV2015-941	45											25.8			29.3	CINⅡ-Ⅲ
1425	HPV2015-942	38															reexamination after operation on CINⅡ
1426	HPV2015-943	46															cervical hypertrophy and nabothian cysts
1427	HPV2015-944	49															cervical erosion
1428	HPV2015-945	53															normal cervix
1429	HPV2015-946	35									31.8					26.97	normal cervix
1430	HPV2015-947	27															normal cervix
1431	HPV2015-948	42															nabothian cysts
1432	HPV2015-949	29															chronic cervicitis
1433	HPV2015-950	46															bleeding
1434	HPV2015-951	38															hysteromyoma
1435	HPV2015-952	40															hysteromyoma
1436	HPV2015-953	47															hysteromyoma
1437	HPV2015-954	26															cervical erosion
1438	HPV2015-955	44	36.62													24.91	CINⅡ
1439	HPV2015-956	21															normal cervix
1440	HPV2015-957	52	34.95													27.85	normal cervix
1441	HPV2015-958	34															normal cervix
1442	HPV2015-959	41															normal cervix
1443	HPV2015-960	24															normal cervix
1444	HPV2015-961	48															normal cervix
1445	HPV2015-962	29											21.55			25	CINⅠ
1446	HPV2015-963	45															cervical erosion
1447	HPV2015-964	48	16.67													24.74	cervical squamous cell carcinoma
1448	HPV2015-965	32															vaginitis
1449	HPV2015-966	39															normal cervix
1450	HPV2015-967	45															normal cervix
1451	HPV2015-968	46															chronic cervicitis
1452	HPV2015-969	40															normal cervix
1453	HPV2015-970	52															normal cervix
1454	HPV2015-971	38															normal cervix
1455	HPV2015-972	47															normal cervix
1456	HPV2015-973	42													27.93	25.79	normal cervix
1457	HPV2015-974	36															normal cervix
1458	HPV2015-975	42															normal cervix
1459	HPV2015-976	47															cervical polyp
1460	HPV2015-977	54															hyperplasia
1461	HPV2015-978	43															normal cervix
1462	HPV2015-979	55															nabothian cysts
1463	HPV2015-980	40															cervical erosion
1464	HPV2015-981	39									34.35					25.49	normal cervix
1465	HPV2015-982	33															CINⅠ
1466	HPV2015-983	24															CINⅠ
1467	HPV2015-984	34															cervical erosion
1468	HPV2015-985	43	36.67								25.03					26.026	normal cervix
1469	HPV2015-986	28															cervical erosion
1470	HPV2015-987	34															reexamination after operation on CINⅢ
1471	HPV2015-988	46															normal cervix
1472	HPV2015-989	38															normal cervix
1473	HPV2015-990	52															hysteromyoma
1474	HPV2015-991	21		23.28												26.35	normal cervix
1475	HPV2015-992	46															normal cervix
1476	HPV2015-993	40	21.6													25.21	cervical carcinoma in situ, CINⅢ
1477	HPV2015-994	50								32.33	27.99					25.57	normal cervix
1478	HPV2015-995	25															normal cervix
1479	HPV2015-996	35															normal cervix
1480	HPV2015-997	27															normal cervix
1481	HPV2015-998	42															chronic cervicitis
1482	HPV2015-999	28	18.45		34.64											24.45	cervical erosion
1483	HPV2015-1000	41															normal cervix
1484	HPV2015-1001	42															normal cervix
1485	HPV2015-1002	28															normal cervix
1486	HPV2015-1003	21															normal cervix
1487	HPV2015-1004	27															cervical erosion
1488	HPV2015-1005	20															normal cervix
1489	HPV2015-1006	38	36.61													25	cervical erosion
1490	HPV2015-1007	41											22.93			27.37	invasive cervical carcinoma
1491	HPV2015-1008	28															chronic cervicitis
1492	HPV2015-1009	44	20.74													30.48	CINⅡ
1493	HPV2015-1010	40															CINⅠ
1494	HPV2015-1011	44								24.4						25.57	cervicitis with squamous metaplasia
1495	HPV2015-1012	23															cervical erosion
1496	HPV2015-1013	46						33.61								26.87	normal cervix
1497	HPV2015-1014	42															nabothian cysts and erosion
1498	HPV2015-1015	29															cervical polyp
1499	HPV2015-1016	36															chronic cervicitis
1500	HPV2015-1017	29															nabothian cysts
1501	HPV2015-1018	38				24.29	33.72									28.63	reexamination after operation on CINⅢ
1502	HPV2015-1019	43															cervical erosion
1503	HPV2015-1020	40															normal cervix
1504	HPV2015-1021	29								19.16		26.45				25.65	normal cervix
1505	HPV2015-1022	48															normal cervix
1506	HPV2015-1023	39															hysteromyoma
1507	HPV2015-1024	31															normal cervix
1508	HPV2015-1025	44	19.31													25.73	CINⅡ-Ⅲ
1509	HPV2015-1026	52	30.81													25.72	normal cervix
1510	HPV2015-1027	49		23.46												28.69	normal cervix
1511	HPV2015-1028	22									32.66					26.52	normal cervix
1512	HPV2015-1029	37															CINⅠ
1513	HPV2015-1030	32	20.87													29	CINⅡ
1514	HPV2015-1031	41															cervical hypertrophy
1515	HPV2015-1032	26															normal cervix
1516	HPV2015-1033	29															chronic cervicitis
1517	HPV2015-1034	25								23.48		37.82				24.9	chronic cervicitis
1518	HPV2015-1035	40															normal cervix
1519	HPV2015-1036	27											23.96			27.33	normal cervix
1520	HPV2015-1037	43															cervical hypertrophy and erosion
1521	HPV2015-1038	43															chronic cervicitis
1522	HPV2015-1039	41															CINⅢ
1523	HPV2015-1040	37															nabothian cysts
1524	HPV2015-1041	39															nabothian cysts
1525	HPV2015-1042	51	36.83													30.52	nabothian cysts and cervical hypertrophy
1526	HPV2015-1043	41															reexamination after operation on CIN
1527	HPV2015-1044	49															reexamination after operation
1528	HPV2015-1045	46															cervical erosion
1529	HPV2015-1046	27			27.18											25.9	CINⅡ
1530	HPV2015-1047	38															nabothian cysts
1531	HPV2015-1048	65															reexamination
1532	HPV2015-1049	44															normal cervix
1533	HPV2015-1050	48															normal cervix
1534	HPV2015-1051	40						25.97							32.97	25.668	normal cervix
1535	HPV2015-1052	38							21.8							25.77	normal cervix
1536	HPV2015-1053	27											31.32			26	normal cervix
1537	HPV2015-1054	43															normal cervix
1538	HPV2015-1055	24															normal cervix
1539	HPV2015-1056	53															normal cervix
1540	HPV2015-1057	19															normal cervix
1541	HPV2015-1058	48		26.31												27.22	hysteromyoma
1542	HPV2015-1059	67															normal cervix
1543	HPV2015-1060	21		20.54												27	normal cervix
1544	HPV2015-1061	49															reexamination after operation on cervical cancer
1545	HPV2015-1062	39															bleeding
1546	HPV2015-1063	36															normal cervix
1547	HPV2015-1064	36															normal cervix
1548	HPV2015-1065	46															normal cervix
1549	HPV2015-1066	42											22.84			25.53	normal cervix
1550	HPV2015-1067	34															normal cervix
1551	HPV2015-1068	43															CINⅢ
1552	HPV2015-1069	24															normal cervix
1553	HPV2015-1070	48															reexamination after operation on CINⅠ
1554	HPV2015-1071	46															normal cervix
1555	HPV2015-1072	46															cervical hypertrophy
1556	HPV2015-1073	44															reexamination
1557	HPV2015-1074	44															contact bleeding
1558	HPV2015-1075	48						27.56			30.75				35.49	24.73	severe cervical erosion
1559	HPV2015-1076	37															cervical erosion
1560	HPV2015-1077	32															cervical hypertrophy and nabothian cysts
1561	HPV2015-1078	42	29.27			20.19										27.31	CINⅡ-Ⅲ
1562	HPV2015-1079	23											21.6			28.36	cervical hypertrophy
1563	HPV2015-1080	45															cervical erosion
1564	HPV2015-1081	49		24.07												26	moderately differentiated adenocarcinoma of the cervix
1565	HPV2015-1082	47	20.52													26.52	cervical erosion
1566	HPV2015-1083	52															reexamination after operation on CINⅢ
1567	HPV2015-1084	43															chronic cervicitis
1568	HPV2015-1085	47															severe cervical erosion
1569	HPV2015-1086	54															chronic cervicitis
1570	HPV2015-1087	42															CINⅡ
1571	HPV2015-1088	19															cervical erosion
1572	HPV2015-1089	51						32.11								24.9	cervical hypertrophy
1573	HPV2015-1090	52	17.17													24	cervical squamous cell carcinoma
1574	HPV2015-1091	26	33.86										32.93			29.29	CINⅢ
1575	HPV2015-1092	48															normal cervix
1576	HPV2015-1093	21				34.28										25.21	normal cervix
1577	HPV2015-1094	39					33.25	27.8							36.19	24.1	normal cervix
1578	HPV2015-1095	36	35.16													27.38	normal cervix
1579	HPV2015-1096	41															normal cervix
1580	HPV2015-1097	53	28.64								21.32					26.57	CINⅡ-Ⅲ
1581	HPV2015-1098	40									30.96					25.13	normal cervix
1582	HPV2015-1099	42															normal cervix
1583	HPV2015-1100	28															normal cervix
1584	HPV2015-1101	50															CINⅢ
1585	HPV2015-1102	60															normal cervix
1586	HPV2015-1103	53									31.7					24.77	normal cervix
1587	HPV2015-1104	23													25.27	25	normal cervix
1588	HPV2015-1105	42									36.06					24.31	normal cervix
1589	HPV2015-1106	30															normal cervix
1590	HPV2015-1107	34															normal cervix
1591	HPV2015-1108	26															normal cervix
1592	HPV2015-1109	53									31.5					24.81	normal cervix
1593	HPV2015-1110	28															cervical erosion
1594	HPV2015-1111	43															normal cervix
1595	HPV2015-1112	26															normal cervix
1596	HPV2015-1113	53															CINⅡ-Ⅲ
1597	HPV2015-1114	26															cervical erosion
1598	HPV2015-1115	41															cervical hypertrophy and nabothian cysts
1599	HPV2015-1116	44															cervical hypertrophy and nabothian cysts
1600	HPV2015-1117	58															chronic cervicitis
1601	HPV2015-1118	58	25.72	28.55		26.37							25			25.41	cervical carcinoma
1602	HPV2015-1119	47															chronic cervicitis
1603	HPV2015-1120	36															cervical polyp
1604	HPV2015-1121	54															reexamination after operation on cervical cancer
1605	HPV2015-1122	34															chronic cervicitis
1606	HPV2015-1123	40															cervical hypertrophy
1607	HPV2015-1124	48															CINⅡ-Ⅲ
1608	HPV2015-1125	50															chronic cervicitis
1609	HPV2015-1126	44									29.05	25.25				26.1	nabothian cysts
1610	HPV2015-1127	39															chronic cervicitis
1611	HPV2015-1128	25															cervical erosion
1612	HPV2015-1129	31															CINⅠ
1613	HPV2015-1130	30															normal cervix
1614	HPV2015-1131	31				18.3										26.84	normal cervix
1615	HPV2015-1132	40															cervicitis with squamous metaplasia
1616	HPV2015-1133	40															CINⅢ
1617	HPV2015-1134	29															normal cervix
1618	HPV2015-1135	37															normal cervix
1619	HPV2015-1136	45															normal cervix
1620	HPV2015-1137	26										37.72				27.16	normal cervix
1621	HPV2015-1138	21															normal cervix
1622	HPV2015-1139	49															normal cervix
1623	HPV2015-1140	25									33.78					26.74	normal cervix
1624	HPV2015-1141	26	28.28													26.47	normal cervix
1625	HPV2015-1142	36															normal cervix
1626	HPV2015-1143	40															normal cervix
1627	HPV2015-1144	38								30.99						25.35	normal cervix
1628	HPV2015-1145	43															chronic cervicitis
1629	HPV2015-1146	50															reexamination after operation on cervical cancer
1630	HPV2015-1147	58									29.76					29.51	normal cervix
1631	HPV2015-1148	37															severe cervical erosion
1632	HPV2015-1149	46															CINⅡ-Ⅲ
1633	HPV2015-1150	42															cervical erosion
1634	HPV2015-1151	49															CINⅠ
1635	HPV2015-1152	47												36.93		25	cervical hypertrophy and nabothian cysts
1636	HPV2015-1153	36															cervical erosion
1637	HPV2015-1154	49															reexamination after operation on cervical cancer
1638	HPV2015-1155	33															ASCUS, reexamination
1639	HPV2015-1156	47						30.83								27.13	contact bleeding
1640	HPV2015-1157	48															normal cervix
1641	HPV2015-1158	50															chronic cervicitis
1642	HPV2015-1159	34															normal cervix
1643	HPV2015-1160	36									23.72					27.35	normal cervix
1644	HPV2015-1161	43															normal cervix
1645	HPV2015-1162	40															normal cervix
1646	HPV2015-1163	34															normal cervix
1647	HPV2015-1164	40								32.45						26.89	normal cervix
1648	HPV2015-1165	33															normal cervix
1649	HPV2015-1166	32															normal cervix
1650	HPV2015-1167	41															normal cervix
1651	HPV2015-1168	40	24.25													24	cervical cancer, gland involved
1652	HPV2015-1169	20															normal cervix
1653	HPV2015-1170	28										27				25.41	normal cervix
1654	HPV2015-1171	40											23.73			26	cervical erosion
1655	HPV2015-1172	42															CINⅢ
1656	HPV2015-1173	42															cervicitis with condyloma acuminatum
1657	HPV2015-1174	50				21.65					26.56					22.4	CINⅡ
1658	HPV2015-1175	42															normal cervix
1659	HPV2015-1176	21												18.39		26.57	cervical erosion
1660	HPV2015-1177	34		29.81												36	normal cervix
1661	HPV2015-1178	36															chronic cervicitis
1662	HPV2015-1179	39															cervical erosion
1663	HPV2015-1180	36															chronic cervicitis
1664	HPV2015-1181	45															normal cervix
1665	HPV2015-1182	23															chronic cervicitis
1666	HPV2015-1183	34															reexamination after operation on CINⅡ-Ⅲ
1667	HPV2015-1184	50															normal cervix
1668	HPV2015-1185	50															normal cervix
1669	HPV2015-1186	49															normal cervix
1670	HPV2015-1187	45															normal cervix
1671	HPV2015-1188	37															normal cervix
1672	HPV2015-1189	35		27							21.92					26.54	normal cervix
1673	HPV2015-1190	32															normal cervix
1674	HPV2015-1191	37															normal cervix
1675	HPV2015-1192	37															normal cervix
1676	HPV2015-1193	27									25.41					24.47	normal cervix
1677	HPV2015-1194	30															normal cervix
1678	HPV2015-1195	35															chronic cervicitis
1679	HPV2015-1196	39															normal cervix
1680	HPV2015-1197	42															normal cervix
1681	HPV2015-1198	43						29.57								23.66	normal cervix
1682	HPV2015-1199	32															normal cervix
1683	HPV2015-1200	28															normal cervix
1684	HPV2015-1201	44															normal cervix
1685	HPV2015-1202	42															normal cervix
1686	HPV2015-1203	41					23.59									22.42	normal cervix
1687	HPV2015-1204	21															normal cervix
1688	HPV2015-1205	29															normal cervix
1689	HPV2015-1206	41															normal cervix
1690	HPV2015-1207	22															cervical erosion
1691	HPV2015-1208	41															hysteromyoma
1692	HPV2015-1209	23															normal cervix
1693	HPV2015-1210	25															normal cervix
1694	HPV2015-1211	38															hysteromyoma
1695	HPV2015-1212	33															normal cervix
1696	HPV2015-1213	39										13.01				13.77	normal cervix
1697	HPV2015-1214	40	25.77													23.83	normal cervix
1698	HPV2015-1215	38															normal cervix
1699	HPV2015-1216	26															reexamination after operation on CINⅢ
1700	HPV2015-1217	25		27.52												22.36	chronic cervicitis
1701	HPV2015-1218	34															chronic cervicitis
1702	HPV2015-1219	49															chronic cervicitis
1703	HPV2015-1220	52															normal cervix
1704	HPV2015-1221	44															cervical hypertrophy
1705	HPV2015-1222	48															cervical erosion
1706	HPV2015-1223	43															chronic cervicitis
1707	HPV2015-1224	40															normal cervix
1708	HPV2015-1225	43															normal cervix
1709	HPV2015-1226	29									34.06					26.51	normal cervix
1710	HPV2015-1227	45															normal cervix
1711	HPV2015-1228	42															chronic cervicitis
1712	HPV2015-1229	40															cervical hypertrophy and nabothian cysts
1713	HPV2015-1230	27															CINⅢ
1714	HPV2015-1231	52															reexamination after operation on cervical cancer
1715	HPV2015-1232	48															chronic cervicitis
1716	HPV2015-1233	40															nabothian cysts
1717	HPV2015-1234	38							20.34							23.6	condyloma acuminatum
1718	HPV2015-1235	52															normal cervix
1719	HPV2015-1236	29	20.9		19.69	20.29							20.85			21.54	CINⅢ, gland involved
1720	HPV2015-1237	30															chronic cervicitis
1721	HPV2015-1238	51															chronic cervicitis
1722	HPV2015-1239	40															ASCUS, reexamination
1723	HPV2015-1240	50															chronic cervicitis
1724	HPV2015-1241	44									30.35		28.75			25.69	hyperplasia
1725	HPV2015-1242	45															severe cervical erosion
1726	HPV2015-1243	42	36.7													23	cervical erosion
1727	HPV2015-1244	52															normal cervix
1728	HPV2015-1245	32										27.32				22.3	cervical erosion
1729	HPV2015-1246	37															normal cervix
1730	HPV2015-1247	39															normal cervix
1731	HPV2015-1248	30											34.32			30	normal cervix
1732	HPV2015-1249	46															normal cervix
1733	HPV2015-1250	51											22.87			19.1	chronic cervicitis
1734	HPV2015-1251	47															cervical erosion
1735	HPV2015-1252	60						25.03							35.76	24.55	normal cervix
1736	HPV2015-1253	40															normal cervix
1737	HPV2015-1254	43															cervical erosion
1738	HPV2015-1255	25															reexamination after Leep treatment
1739	HPV2015-1256	47															cervical erosion
1740	HPV2015-1257	34															normal cervix
1741	HPV2015-1258	34															chronic cervicitis
1742	HPV2015-1259	21															chronic cervicitis
1743	HPV2015-1260	37	23.67	29.49												20	cervical erosion,CINⅡ
1744	HPV2015-1261	42											26.49			25.89	normal cervix
1745	HPV2015-1262	33															cervical erosion
1746	HPV2015-1263	46	26.65		23.2											23.2	cervical erosion, partial CINⅡ-Ⅲ
1747	HPV2015-1264	25															chronic cervicitis
1748	HPV2015-1265	49															normal cervix
1749	HPV2015-1266	51															normal cervix
1750	HPV2015-1267	51									27.87					20	normal cervix
1751	HPV2015-1268	39					28.24	33.74								20.12	normal cervix
1752	HPV2015-1269	37															normal cervix
1753	HPV2015-1270	29															normal cervix
1754	HPV2015-1271	44															normal cervix
1755	HPV2015-1272	57	18.64													18.19	cervical erosion, CINⅡ-Ⅲ
1756	HPV2015-1273	44	27.43													22.46	normal cervix
1757	HPV2015-1274	40						24.23								21.36	normal cervix
1758	HPV2015-1275	67															CINⅠ
1759	HPV2015-1276	39															chronic cervicitis
1760	HPV2015-1277	44	24.09													20.25	normal cervix
1761	HPV2015-1278	49															normal cervix
1762	HPV2015-1279	43															normal cervix
1763	HPV2015-1280	43															normal cervix
1764	HPV2015-1281	34															cervical hypertrophy
1765	HPV2015-1282	40															cervical erosion
1766	HPV2015-1283	47		29.48								20.59				23.38	chronic cervicitis
1767	HPV2015-1284	43															chronic cervicitis
1768	HPV2015-1285	40		20.44			29.74							34.3		20	normal cervix
1769	HPV2015-1286	46															normal cervix
1770	HPV2015-1287	36															normal cervix
1771	HPV2015-1288	41	21.64													18	chronic cervicitis
1772	HPV2015-1289	39															chronic cervicitis
1773	HPV2015-1290	39															normal cervix
1774	HPV2015-1291	40															normal cervix
1775	HPV2015-1292	50	25.82													21.84	CINⅠ
1776	HPV2015-1293	21															normal cervix
1777	HPV2015-1294	45															normal cervix
1778	HPV2015-1295	24															normal cervix
1779	HPV2015-1296	27															normal cervix
1780	HPV2015-1297	44															gland involved, CINⅡ
1781	HPV2015-1298	51															normal cervix
1782	HPV2015-1299	29															normal cervix
1783	HPV2015-1300	35								22.7						20.54	normal cervix
1784	HPV2015-1301	26															cervical erosion
1785	HPV2015-1302	26															normal cervix
1786	HPV2015-1303	42											33.61			22.6	normal cervix
1787	HPV2015-1304	26															normal cervix
1788	HPV2015-1305	44															normal cervix
1789	HPV2015-1306	48															cervical hypertrophy and nabothian cysts
1790	HPV2015-1307	39											28.79			24.44	cervical erosion
1791	HPV2015-1308	39															reexamination
1792	HPV2015-1309	32															ASCUS, after operation
1793	HPV2015-1310	41															chronic cervicitis
1794	HPV2015-1311	49															contact bleeding and cervical hypertrophy
1795	HPV2015-1312	31															cervical hypertrophy
1796	HPV2015-1313	40				25.27					31.36					24	vaginitis
1797	HPV2015-1314	46													30.25	28	chronic cervicitis
1798	HPV2015-1315	50															normal cervix
1799	HPV2015-1316	45															chronic cervicitis
1800	HPV2015-1317	40															normal cervix
1801	HPV2015-1318	29															normal cervix
1802	HPV2015-1319	23															normal cervix
1803	HPV2015-1320	49							33.77							19.16	normal cervix
1804	HPV2015-1321	42															normal cervix
1805	HPV2015-1322	43															normal cervix
1806	HPV2015-1323	33															normal cervix
1807	HPV2015-1324	49															chronic cervicitis
1808	HPV2015-1325	42															normal cervix
1809	HPV2015-1326	44											34.09			22.32	chronic cervicitis
1810	HPV2015-1327	34															chronic cervicitis
1811	HPV2015-1328	40															cervical hypertrophy
1812	HPV2015-1329	43															CINⅡ
1813	HPV2015-1330	33															chronic cervicitis
1814	HPV2015-1331	42				21.92										22.39	cervical erosion
1815	HPV2015-1332	20															chronic cervicitis
1816	HPV2015-1333	23									31.25					22	cervical erosion
1817	HPV2015-1334	49	22.82													23.9	normal cervix
1818	HPV2015-1335	40	22.6										22.28			25.53	cervicitis with koilocytosis in the upper epidermis
1819	HPV2015-1336	39						36.48								21.84	moderate cervical erosion
1820	HPV2015-1337	42									32.18					22.15	normal cervix
1821	HPV2015-1338	43															CINⅢ
1822	HPV2015-1339	43															normal cervix
1823	HPV2015-1340	49															ASCUS, after operation
1824	HPV2015-1341	26															severe cervical erosion
1825	HPV2015-1342	49									24.29					21.9	reexamination after operation on cervical cancer
1826	HPV2015-1343	32															mild cervical erosion
1827	HPV2015-1344	44															mild cervical erosion
1828	HPV2015-1345	46															vaginitis
1829	HPV2015-1346	45															normal cervix
1830	HPV2015-1347	43	20.71													23.87	CINⅡ-Ⅲ
1831	HPV2015-1348	58															chronic cervicitis
1832	HPV2015-1349	45															normal cervix
1833	HPV2015-1350	36															normal cervix
1834	HPV2015-1351	48															chronic cervicitis
1835	HPV2015-1352	37															normal cervix
1836	HPV2015-1353	51															chronic cervicitis with erosion
1837	HPV2015-1354	45															reexamination after operation on CINⅢ
1838	HPV2015-1355	36									37.84					25.19	chronic cervicitis
1839	HPV2015-1356	23									26.88					22	normal cervix
1840	HPV2015-1357	44															reexamination after operation on CINⅢ
1841	HPV2015-1358	49															normal cervix
1842	HPV2015-1359	47											18.3			21.39	chronic cervicitis
1843	HPV2015-1360	36									28.49					21.85	normal cervix
1844	HPV2015-1361	42															normal cervix
1845	HPV2015-1362	26											22.49			23.23	cervical erosion
1846	HPV2015-1363	28															normal cervix
1847	HPV2015-1364	61	16.64													21.34	cervical squamous cell carcinoma
1848	HPV2015-1365	45															normal cervix
1849	HPV2015-1366	40															after treatment
1850	HPV2015-1367	27											27.85			25.21	normal cervix
1851	HPV2015-1368	32															chronic cervicitis
1852	HPV2015-1369	41															contact bleeding
1853	HPV2015-1370	45															normal cervix
1854	HPV2015-1371	35															normal cervix
1855	HPV2015-1372	39															normal cervix
1856	HPV2015-1373	31															normal cervix
1857	HPV2015-1374	43															normal cervix
1858	HPV2015-1375	39															normal cervix
1859	HPV2015-1376	39															normal cervix
1860	HPV2015-1377	52															chronic cervicitis
1861	HPV2015-1378	22															cervical erosion
1862	HPV2015-1379	29															cervical erosion
1863	HPV2015-1380	41											29.78			25.08	CINⅡ-Ⅲ
1864	HPV2015-1381	54															cervical erosion
1865	HPV2015-1382	42															normal cervix
1866	HPV2015-1383	52								18						23.28	chronic cervicitis
1867	HPV2015-1384	36															mild cervical erosion
1868	HPV2015-1385	48															chronic cervicitis
1869	HPV2015-1386	50															normal cervix
1870	HPV2015-1387	42															severe cervical erosion
1871	HPV2015-1388	39															chronic cervicitis
1872	HPV2015-1389	36															chronic cervicitis
1873	HPV2015-1390	38															chronic cervicitis
1874	HPV2015-1391	38															normal cervix
1875	HPV2015-1392	57											18.61			23.27	cervical carcinoma
1876	HPV2015-1393	45															chronic cervicitis
1877	HPV2015-1394	26															normal cervix
1878	HPV2015-1395	29															vaginitis
1879	HPV2015-1396	50	14.15			24.2										19.81	CINⅢ, gland involved
1880	HPV2015-1397	44															chronic cervicitis
1881	HPV2015-1398	33															after operation
1882	HPV2015-1399	42															chronic cervicitis
1883	HPV2015-1400	74															normal cervix
1884	HPV2015-1401	42															normal cervix
1885	HPV2015-1402	21									30.18					20	condyloma acuminatum
1886	HPV2015-1403	32															reexamination after hysterectomy
1887	HPV2015-1404	44															normal cervix
1888	HPV2015-1405	43													30.78	24.9	normal cervix
1889	HPV2015-1406	31	20.76													23	normal cervix
1890	HPV2015-1407	46															normal cervix
1891	HPV2015-1408	34															normal cervix
1892	HPV2015-1409	24															cervical erosion
1893	HPV2015-1410	23			29.75								26.03			24.8	normal cervix
1894	HPV2015-1411	46															chronic cervicitis
1895	HPV2015-1412	20															cervical erosion
1896	HPV2015-1413	27															cervical erosion
1897	HPV2015-1414	43															cervical erosion
1898	HPV2015-1415	39						26.35					23.5			24	CINⅡ-Ⅲ
1899	HPV2015-1416	42															normal cervix
1900	HPV2015-1417	40				26.91					23.83					22.39	normal cervix
1901	HPV2015-1418	27	29.65													26	normal cervix
1902	HPV2015-1419	41									37.82					25.42	normal cervix
1903	HPV2015-1420	50															normal cervix
1904	HPV2015-1421	67															reexamination after operation on cervical cancer
1905	HPV2015-1422	24															nabothian cysts
1906	HPV2015-1423	24															normal cervix
1907	HPV2015-1424	41															cervical hypertrophy, erosion
1908	HPV2015-1425	58															chronic cervicitis
1909	HPV2015-1426	29															normal cervix
1910	HPV2015-1427	44															mild cervical erosion
1911	HPV2015-1428	42	23.54													22.32	cervical erosion
1912	HPV2015-1429	30															cervical erosion
1913	HPV2015-1430	50															cervical erosion
1914	HPV2015-1431	41															normal cervix
1915	HPV2015-1432	52											21.6			22.12	reexamination after operation on cervical cancer
1916	HPV2015-1433	32						26.62								21	cervicitis with squamous metaplasia
1917	HPV2015-1434	35															normal cervix
1918	HPV2015-1435	43															chronic cervicitis
1919	HPV2015-1436	28															mild cervical erosion
1920	HPV2015-1437	45				25.85										22.71	ASC-H
1921	HPV2015-1438	28															chronic cervicitis
1922	HPV2015-1439	46															moderate cervical erosion
1923	HPV2015-1440	41															normal cervix
1924	HPV2015-1441	21															reexamination after condyloma acuminatum treatment
1925	HPV2015-1442	48															normal cervix
1926	HPV2015-1443	48															normal cervix
1927	HPV2015-1444	53															cervical erosion, cervicitis
1928	HPV2015-1445	31															normal cervix
1929	HPV2015-1446	34											20.41			23.44	CINⅡ-Ⅲ, gland involved
1930	HPV2015-1447	45															normal cervix
1931	HPV2015-1448	45															chronic cervicitis
1932	HPV2015-1449	42															chronic cervicitis
1933	HPV2015-1450	53															normal cervix
1934	HPV2015-1451	20									37.66					25.1	cervical erosion
1935	HPV2015-1452	36															normal cervix
1936	HPV2015-1453	22															normal cervix
1937	HPV2015-1454	41															cervical erosion
1938	HPV2015-1455	46															normal cervix
1939	HPV2015-1456	48															chronic cervicitis
1940	HPV2015-1457	34															normal cervix
1941	HPV2015-1458	31															normal cervix
1942	HPV2015-1459	52															normal cervix
1943	HPV2015-1460	29	20.35								29.45					22.23	normal cervix
1944	HPV2015-1461	35															chronic cervicitis
1945	HPV2015-1462	40															CINⅡ-Ⅲ, cervicitis
1946	HPV2015-1463	43															normal cervix
1947	HPV2015-1464	46															normal cervix
1948	HPV2015-1465	39															normal cervix
1949	HPV2015-1466	32															normal cervix
1950	HPV2015-1467	45															normal cervix
1951	HPV2015-1468	41															CINⅢ
1952	HPV2015-1469	49															normal cervix
1953	HPV2015-1470	40						27.04								24.43	normal cervix
1954	HPV2015-1471	37															normal cervix
1955	HPV2015-1472	34															cervical erosion
1956	HPV2015-1473	34															vaginitis
1957	HPV2015-1474	38															nabothian cysts and erosion
1958	HPV2015-1475	44						34.51								28	chronic cervicitis
1959	HPV2015-1476	36															normal cervix
1960	HPV2015-1477	38															normal cervix
1961	HPV2015-1478	39															normal cervix
1962	HPV2015-1479	37															cervical hypertrophy and nabothian cysts
1963	HPV2015-1480	30					30.83									24.76	cervical erosion
1964	HPV2015-1481	50															normal cervix
1965	HPV2015-1482	52	26.3													24.77	chronic cervicitis, erosion
1966	HPV2015-1483	51															ASCUS, after operation
1967	HPV2015-1484	27															cervical erosion
1968	HPV2015-1485	46															chronic cervicitis
1969	HPV2015-1486	59															CINⅡ-Ⅲ
1970	HPV2015-1487	53															chronic cervicitis
1971	HPV2015-1488	36															CINⅠ
1972	HPV2015-1489	36															chronic cervicitis
1973	HPV2015-1490	48															cervical hypertrophy and nabothian cysts
1974	HPV2015-1491	46															cervical hypertrophy
1975	HPV2015-1492	52	25.97													24	chronic cervicitis
1976	HPV2015-1493	45															normal cervix
1977	HPV2015-1494	45															normal cervix
1978	HPV2015-1495	33															chronic cervicitis
1979	HPV2015-1496	44									34.88					28.16	normal cervix
1980	HPV2015-1497	47															cervical erosion
1981	HPV2015-1498	42															normal cervix
1982	HPV2015-1499	31	22.14													25.41	normal cervix
1983	HPV2015-1500	48	28.85													29	cervical carcinoma
1984	HPV2015-1501	25															normal cervix
1985	HPV2015-1502	21															CINⅠ
1986	HPV2015-1503	46															normal cervix
1987	HPV2015-1504	31											17.71			23.24	chronic cervicitis
1988	HPV2015-1505	33															reexamination after Leep treatment
1989	HPV2015-1506	37															normal cervix
1990	HPV2015-1507	41															normal cervix
1991	HPV2015-1508	29	18.83													25	CINⅢ, gland involved
1992	HPV2015-1509	42															normal cervix
1993	HPV2015-1510	39															normal cervix
1994	HPV2015-1511	39															cervical erosion
1995	HPV2015-1512	53															chronic cervicitis and erosion
1996	HPV2015-1513	30															normal cervix
1997	HPV2015-1514	27															normal cervix
1998	HPV2015-1515	53									28.58		17.72			18	chronic cervicitis
[truncated: 5,749 more rows]
